# Supplementary material for: Rising trends in the burden of migraine and tension-type headache among adolescents and young adults globally, 1990 to 2019
Source: J Headache Pain. 2023 Jul 27;24(1):94. doi: 10.1186/s10194-023-01634-w (PMC10373384; doi:10.1186/s10194-023-01634-w)
Supplement: Supplementary file 2 — Additional file 2. [file 10194_2023_1634_MOESM2_ESM.xlsx]

## Sheet: Table S1
Table S1: The incidence prevalence and DALYs of Migraine and Tension-type headache and their AAPCs from 1990 to 2019 at the global and regional levels
Data in parentheses are 95% uncertainty intervals for cases, incidence, prevalence and DALYs, and 95% CIs for AAPCs. DALYs=disability-adjusted life-years. UI=uncertainty interval. AAPC=average annual percentage change.
		Incidence						Prevalence						DALYs
	cause	Cases (n), 1990	Incidence (per 100 000 population), 1990	Cases (n), 2019	Incidence (per 100 000 population), 2019	AAPC, 1990–2019		Cases (n), 1990	Prevalence (per 100 000 population), 1990	Cases (n), 2019	Prevalence (per 100 000 population), 2019	AAPC, 1990–2019		Cases (n), 1990	DALYs (per 100 000 population), 1990	Cases (n), 2019	DALYs (per 100 000 population), 2019	AAPC, 1990–2019
Global	Migraine	27547378.18 (21555022.96 to 33803802.3)	1778.43 (1391.57 to 2182.34)	33653015.44 (26367833.6 to 41245744.95)	1807.48 (1416.2 to 2215.28)	0.05 (0.05 to 0.06)*		235646856.72 (186055205.72 to 296793494.6)	15213.15 (12011.55 to 19160.72)	293290969.18 (230633487.95 to 369645368.26)	15752.48 (12387.18 to 19853.42)	0.12 (0.11 to 0.12)*		8637216.68 (760044.74 to 21259553.33)	557.61 (49.07 to 1372.5)	10776503.35 (922797.07 to 26542821.02)	578.8 (49.56 to 1425.6)	0.13 (0.12 to 0.13)*
Male	Migraine	10392253.62 (7997732.73 to 12848861.83)	1320.23 (1016.03 to 1632.32)	13098300.29 (10135997.09 to 16154702.16)	1373.73 (1063.05 to 1694.28)	0.13 (0.13 to 0.14)*		88460234.96 (68925805.09 to 112634942.66)	11237.98 (8756.33 to 14309.13)	113454431.78 (88445020.02 to 144354413.77)	11898.93 (9275.98 to 15139.67)	0.19 (0.19 to 0.2)*		3244113.8 (316591.98 to 7817300.69)	412.13 (40.22 to 993.11)	4171445.81 (383500.11 to 10016835.48)	437.49 (40.22 to 1050.55)	0.2 (0.2 to 0.21)*
Female	Migraine	17155124.56 (13521666.35 to 20908024.53)	2251.88 (1774.93 to 2744.5)	20554715.15 (16262528.55 to 25104407.96)	2262.77 (1790.26 to 2763.62)	0.01 (0.01 to 0.02)*		147186621.77 (116436722.2 to 184379657.32)	19320.54 (15284.14 to 24202.7)	179836537.4 (141343014.55 to 226128352.12)	19797.33 (15559.77 to 24893.38)	0.08 (0.08 to 0.09)*		5393102.88 (443275.37 to 13400787.67)	707.93 (58.19 to 1759.06)	6605057.54 (538973 to 16405214.24)	727.12 (59.33 to 1805.97)	0.09 (0.08 to 0.09)*
10-14 years	Migraine	12276657.89 (8733895.96 to 15992011.88)	2287.48 (1627.36 to 2979.75)	15027569.61 (10691123.69 to 19756456.74)	2340.06 (1664.8 to 3076.44)	0.07 (0.07 to 0.08)*		60988418.48 (42863784.44 to 85884075.68)	11363.82 (7986.7 to 16002.56)	75132193.09 (52781748.69 to 106205539.8)	11699.43 (8219.07 to 16538.11)	0.1 (0.09 to 0.11)*		2191462.96 (85337.68 to 5528348.28)	408.33 (15.9 to 1030.08)	2706662.85 (106438.58 to 6863357)	421.48 (16.57 to 1068.75)	0.11 (0.1 to 0.12)*
15-19 years	Migraine	8237781.12 (5387993.42 to 11635367.11)	1585.4 (1036.94 to 2239.28)	9978741.08 (6495871.82 to 14175224.27)	1610.67 (1048.5 to 2288.02)	0.05 (0.04 to 0.06)*		84472852.12 (63898670.74 to 109972941.94)	16257.18 (12297.58 to 21164.78)	104758363.87 (78769735.26 to 137215473.61)	16909.03 (12714.21 to 22147.93)	0.13 (0.12 to 0.14)*		3117698.73 (277016.04 to 7830094.27)	600.02 (53.31 to 1506.94)	3874788.91 (329518.78 to 9818451.23)	625.43 (53.19 to 1584.79)	0.14 (0.13 to 0.14)*
20-24 years	Migraine	7032939.18 (4439850.96 to 10569769.96)	1427.5 (901.17 to 2145.38)	8646704.74 (5454906.93 to 13096664.02)	1440.77 (908.93 to 2182.25)	0.03 (0.02 to 0.03)*		90185586.13 (70270618.65 to 112512394.28)	18305.26 (14263.06 to 22837.01)	113400412.22 (88587846.04 to 142459921.31)	18895.52 (14761.09 to 23737.6)	0.11 (0.1 to 0.11)*		3328054.99 (368891.79 to 7928701.47)	675.51 (74.88 to 1609.31)	4195051.59 (457815.57 to 10010146.84)	699.01 (76.28 to 1667.96)	0.12 (0.11 to 0.12)*
High SDI	Migraine	3839106.69 (3019172.5 to 4690327.6)	2093.76 (1646.59 to 2558)	3797424.98 (3007165.22 to 4671720.78)	2163.31 (1713.11 to 2661.37)	0.11 (0.1 to 0.12)*		32113545.98 (25532400.71 to 40263732.46)	17513.99 (13924.78 to 21958.91)	31234516.91 (24812742.36 to 39053403.42)	17793.59 (14135.25 to 22247.83)	0.05 (0.04 to 0.05)*		1151143.92 (95898.62 to 2836259.49)	627.81 (52.3 to 1546.83)	1120182.14 (92237.63 to 2742465.96)	638.14 (52.55 to 1562.32)	0.05 (0.05 to 0.06)*
High-middle SDI	Migraine	5105707.21 (3991409.12 to 6285447.8)	1687.26 (1319.02 to 2077.12)	4435097.74 (3496190.38 to 5448125.01)	1747.82 (1377.81 to 2147.04)	0.12 (0.1 to 0.13)*		44143012.37 (34964888.61 to 55661635.45)	14587.75 (11554.69 to 18394.25)	39799350.97 (31458805.4 to 50225411.25)	15684.43 (12397.53 to 19793.21)	0.24 (0.23 to 0.25)*		1633761.27 (169905.46 to 3937584.25)	539.9 (56.15 to 1301.24)	1475769.38 (143699.01 to 3584968.58)	581.58 (56.63 to 1412.79)	0.25 (0.24 to 0.26)*
Middle SDI	Migraine	9296415.45 (7257007.41 to 11387471.05)	1707.6 (1333 to 2091.7)	9876051.28 (7760365.78 to 12071317.68)	1797.16 (1412.17 to 2196.64)	0.17 (0.16 to 0.18)*		80265477.51 (63382531.93 to 100639255.67)	14743.5 (11642.37 to 18485.84)	87756895.13 (69534443.57 to 110235716.57)	15969.27 (12653.3 to 20059.78)	0.27 (0.26 to 0.28)*		2978512.73 (260425.73 to 7375418.55)	547.11 (47.84 to 1354.75)	3262226.59 (270876.26 to 8078698.47)	593.63 (49.29 to 1470.09)	0.28 (0.27 to 0.29)*
Low-middle SDI	Migraine	6541781.16 (5075960.07 to 8030477.13)	1848.56 (1434.35 to 2269.23)	9334425.97 (7261603.3 to 11450011.48)	1828.75 (1422.66 to 2243.23)	-0.04 (-0.05 to -0.04)*		56165681.61 (44055977.89 to 71223012.43)	15871.16 (12449.23 to 20126.02)	82553020.32 (64563015.63 to 104188958.55)	16173.37 (12648.86 to 20412.18)	0.06 (0.06 to 0.07)*		2042083.29 (161071.47 to 5098710.7)	577.05 (45.52 to 1440.78)	3020654.99 (239989.78 to 7489285.74)	591.79 (47.02 to 1467.26)	0.08 (0.08 to 0.09)*
Low SDI	Migraine	2748445.91 (2115028.3 to 3377815.95)	1677.42 (1290.83 to 2061.53)	6189593.37 (4762286.98 to 7626497.67)	1666.17 (1281.96 to 2052.97)	-0.02 (-0.03 to -0.02)*		22818566.19 (17582443.55 to 29162093.87)	13926.51 (10730.83 to 17798.06)	51765400.87 (39864852.21 to 66035134.95)	13934.71 (10731.21 to 17775.98)	0 (0 to 0)		826517.31 (76448.09 to 2009709.9)	504.44 (46.66 to 1226.56)	1890914.09 (175441.42 to 4545056.35)	509.01 (47.23 to 1223.48)	0.03 (0.02 to 0.03)*
Central Europe, Eastern Europe, and Central Asia	Migraine	1603023.08 (1234326.82 to 1991212.12)	1673.03 (1288.23 to 2078.17)	1216440.85 (940370.88 to 1510627.75)	1668.21 (1289.61 to 2071.66)	0 (-0.01 to 0)		13497140.55 (10558604.87 to 17184405.78)	14086.56 (11019.7 to 17934.85)	10301769.11 (8054413.47 to 13072253.55)	14127.73 (11045.73 to 17927.14)	0.01 (0.01 to 0.02)*		500228.03 (70447.49 to 1164740.64)	522.07 (73.52 to 1215.6)	381568.76 (52734.78 to 886390.21)	523.28 (72.32 to 1215.59)	0.01 (0.01 to 0.02)*
Central Asia	Migraine	339092.18 (256046.29 to 424749.88)	1709.36 (1290.73 to 2141.16)	382182.36 (289093.28 to 481022.54)	1690.07 (1278.42 to 2127.16)	-0.04 (-0.04 to -0.03)*		2820737.72 (2133110.75 to 3639820.38)	14219.3 (10752.98 to 18348.28)	3225685.43 (2448643.13 to 4154211.1)	14264.5 (10828.29 to 18370.59)	0.01 (0 to 0.01)*		101857.87 (10426.87 to 244723.66)	513.46 (52.56 to 1233.65)	116728.52 (12094.19 to 276423.43)	516.19 (53.48 to 1222.39)	0.02 (0.01 to 0.02)*
Central Europe	Migraine	486103.67 (369489.43 to 604715.2)	1693.27 (1287.06 to 2106.44)	300744.82 (231525.51 to 374946.89)	1672.84 (1287.82 to 2085.58)	-0.04 (-0.04 to -0.04)*		4062459.58 (3132156.53 to 5178746.31)	14151 (10910.42 to 18039.43)	2574059.45 (1989224.99 to 3281587.58)	14317.79 (11064.74 to 18253.3)	0.04 (0.04 to 0.04)*		147140.36 (18295.26 to 345918.28)	512.54 (63.73 to 1204.96)	93536.49 (11942.66 to 219206.88)	520.28 (66.43 to 1219.3)	0.05 (0.05 to 0.05)*
Eastern Europe	Migraine	777827.23 (608006.22 to 957462.18)	1645.48 (1286.23 to 2025.5)	533513.68 (416983.21 to 654364.46)	1650.35 (1289.88 to 2024.18)	0.01 (0.01 to 0.02)*		6613943.25 (5228032.64 to 8357073.58)	13991.72 (11059.84 to 17679.29)	4502024.22 (3554095.85 to 5683658.74)	13926.36 (10994.08 to 17581.57)	-0.01 (-0.01 to 0)*		251229.8 (40946.75 to 578146.99)	531.47 (86.62 to 1223.06)	171303.74 (28425.29 to 392292.87)	529.9 (87.93 to 1213.5)	0 (-0.01 to 0.01)
High-income	Migraine	4430403.05 (3496047.42 to 5429508.84)	2178.79 (1719.29 to 2670.13)	4244824.89 (3349357.01 to 5231271.24)	2232.68 (1761.68 to 2751.53)	0.08 (0.08 to 0.09)*		36810245.58 (29269189.61 to 46088034.88)	18102.61 (14394.05 to 22665.25)	34386621.53 (27338269.77 to 42895191.5)	18086.57 (14379.3 to 22561.88)	-0.01 (-0.01 to 0)*		1314980.56 (104036.08 to 3244022.87)	646.68 (51.16 to 1595.35)	1226449.35 (96584.19 to 3015937.06)	645.08 (50.8 to 1586.31)	-0.01 (-0.02 to -0.01)*
Australasia	Migraine	89964.58 (67732.8 to 114341.13)	1869.62 (1407.6 to 2376.21)	101455.01 (76599.54 to 128702.9)	1869.84 (1411.75 to 2372.03)	0 (0 to 0.01)		716477.61 (549683.35 to 914851.94)	14889.64 (11423.36 to 19012.2)	801769.1 (613862.21 to 1023822.05)	14776.8 (11313.63 to 18869.29)	-0.03 (-0.03 to -0.02)*		25353.01 (2276.85 to 60843.34)	526.88 (47.32 to 1264.43)	28323.88 (2504.41 to 67992.03)	522.02 (46.16 to 1253.11)	-0.03 (-0.04 to -0.03)*
High-income Asia Pacific	Migraine	654171.04 (506277.96 to 810669.56)	1551.62 (1200.83 to 1922.81)	406691.15 (318925.26 to 505206.52)	1509.89 (1184.04 to 1875.63)	-0.1 (-0.1 to -0.09)*		5275823.95 (4137037.54 to 6652862.27)	12513.63 (9812.57 to 15779.81)	3345286.88 (2652256.63 to 4212567.09)	12419.74 (9846.79 to 15639.62)	-0.03 (-0.03 to -0.02)*		186414.91 (20187.24 to 443856.49)	442.15 (47.88 to 1052.78)	118414.02 (13067.99 to 280493.61)	439.63 (48.52 to 1041.36)	-0.02 (-0.03 to -0.01)*
High-income North America	Migraine	1444435.58 (1148918.23 to 1757814.49)	2369.73 (1884.9 to 2883.85)	1685813.11 (1339989.76 to 2055933.01)	2375.37 (1888.09 to 2896.88)	0.01 (0 to 0.02)*		11770767.4 (9464706.81 to 14569712.7)	19311 (15527.7 to 23902.92)	13235172.33 (10488443.73 to 16498321.48)	18648.81 (14778.58 to 23246.7)	-0.12 (-0.13 to -0.11)*		420389.32 (30795.65 to 1025435.01)	689.69 (50.52 to 1682.32)	470081.29 (34795.34 to 1146615.46)	662.36 (49.03 to 1615.62)	-0.14 (-0.15 to -0.13)*
Southern Latin America	Migraine	205092.74 (156235.62 to 258731.07)	1549.05 (1180.03 to 1954.17)	240108.51 (180237.29 to 307515.49)	1578.7 (1185.05 to 2021.9)	0.06 (0.06 to 0.07)*		1602108.87 (1230280.45 to 2048844.58)	12100.59 (9292.21 to 15474.75)	1935247.08 (1460759.64 to 2483274.31)	12724.15 (9604.42 to 16327.4)	0.18 (0.17 to 0.18)*		57405.03 (5751.79 to 137182.69)	433.58 (43.44 to 1036.13)	69410.98 (7102.19 to 164118.62)	456.37 (46.7 to 1079.07)	0.18 (0.18 to 0.19)*
Western Europe	Migraine	2036739.11 (1588979.4 to 2527013.44)	2478.51 (1933.63 to 3075.12)	1810757.11 (1426713.5 to 2242798.04)	2529.64 (1993.13 to 3133.21)	0.06 (0.06 to 0.07)*		17445067.74 (13712785.53 to 21923362.34)	21228.88 (16687.07 to 26678.51)	15069146.15 (11860127.31 to 18959716.04)	21051.74 (16568.71 to 26486.9)	-0.04 (-0.05 to -0.03)*		625418.3 (44998.69 to 1547011.09)	761.07 (54.76 to 1882.56)	540219.17 (37308.92 to 1341399)	754.69 (52.12 to 1873.95)	-0.04 (-0.04 to -0.03)*
Latin America and Caribbean	Migraine	2365937.58 (1880100.91 to 2854368.43)	1894.7 (1505.63 to 2285.85)	2682222.1 (2143415.03 to 3227233.58)	1833.76 (1465.39 to 2206.36)	-0.12 (-0.12 to -0.11)*		23602779.18 (18617376.98 to 29810623.39)	18901.71 (14909.27 to 23873.11)	28961632.84 (22976941.5 to 36415255.86)	19800.22 (15708.66 to 24896.04)	0.15 (0.15 to 0.16)*		871044.52 (57578.75 to 2214971.15)	697.55 (46.11 to 1773.81)	1071334.77 (70039.6 to 2706771.16)	732.44 (47.88 to 1850.54)	0.16 (0.15 to 0.17)*
Andean Latin America	Migraine	152839.39 (118711.47 to 189942.33)	1242.54 (965.09 to 1544.18)	214908.76 (163889.3 to 270251.5)	1276.76 (973.66 to 1605.55)	0.09 (0.09 to 0.1)*		1463138.41 (1138047.26 to 1877798.64)	11894.91 (9252.01 to 15265.98)	2108675.04 (1577873.98 to 2771245.89)	12527.56 (9374.09 to 16463.87)	0.18 (0.17 to 0.18)*		53284.15 (5545.13 to 127523.28)	433.19 (45.08 to 1036.73)	77417.85 (7742.85 to 184843.18)	459.94 (46 to 1098.15)	0.21 (0.2 to 0.22)*
Caribbean	Migraine	182110.56 (137262.41 to 230944.46)	1710.07 (1288.93 to 2168.63)	194815.62 (147089.43 to 246602.2)	1700.67 (1284.04 to 2152.75)	-0.02 (-0.03 to -0.02)*		1734236.65 (1303582.74 to 2245106.34)	16284.98 (12241.01 to 21082.19)	1859062.87 (1397689.34 to 2406008.27)	16228.94 (12201.32 to 21003.57)	-0.01 (-0.01 to -0.01)*		64067.61 (4998.46 to 161743.84)	601.61 (46.94 to 1518.82)	68593.98 (5484.68 to 172179.42)	598.8 (47.88 to 1503.06)	-0.01 (-0.02 to -0.01)*
Central Latin America	Migraine	955534.2 (741742.47 to 1172635.64)	1765.9 (1370.8 to 2167.12)	1137832 (882452.3 to 1398874.12)	1729.3 (1341.16 to 2126.03)	-0.07 (-0.07 to -0.07)*		8625928.55 (6756303.12 to 10871426.5)	15941.39 (12486.18 to 20091.25)	10697310.85 (8263329.95 to 13648628.22)	16257.94 (12558.74 to 20743.4)	0.07 (0.07 to 0.07)*		320211.5 (25221 to 802698.85)	591.78 (46.61 to 1483.45)	398093.92 (31950.48 to 1000256.16)	605.03 (48.56 to 1520.21)	0.08 (0.07 to 0.08)*
Tropical Latin America	Migraine	1075453.43 (875517.13 to 1267419.5)	2249.38 (1831.2 to 2650.89)	1134665.72 (942857.12 to 1326757.37)	2174.34 (1806.78 to 2542.45)	-0.12 (-0.13 to -0.12)*		11779475.57 (9360469.57 to 14831005.75)	24637.58 (19578.06 to 31020.06)	14296584.09 (11378720.71 to 17795212.56)	27396.33 (21804.87 to 34100.7)	0.36 (0.34 to 0.37)*		433481.26 (21215.11 to 1126709.79)	906.66 (44.37 to 2356.59)	527229.02 (24592.21 to 1371735.16)	1010.32 (47.13 to 2628.64)	0.36 (0.35 to 0.38)*
North Africa and Middle East	Migraine	2170715.01 (1662791.2 to 2688894.45)	1965.56 (1505.64 to 2434.76)	3105058.97 (2402099.28 to 3852317.17)	1925.25 (1489.39 to 2388.57)	-0.08 (-0.08 to -0.07)*		19959720.51 (15258278.65 to 25707702.78)	18073.28 (13816.18 to 23278.01)	30002536.6 (23185461.56 to 38363810.61)	18602.64 (14375.81 to 23786.93)	0.1 (0.09 to 0.11)*		769236.04 (81964.74 to 1931339.76)	696.53 (74.22 to 1748.8)	1158574.85 (124628.64 to 2898375.91)	718.36 (77.27 to 1797.1)	0.11 (0.09 to 0.12)*
South Asia	Migraine	6462894.79 (5067369.96 to 7920996.14)	1929.56 (1512.91 to 2364.89)	9900122.19 (7740358.78 to 12069619.35)	1882.85 (1472.1 to 2295.46)	-0.09 (-0.1 to -0.08)*		54556058.21 (42816258.12 to 69055739.67)	16288.21 (12783.19 to 20617.22)	85801837.58 (68159156.96 to 107907880.15)	16318.22 (12962.84 to 20522.45)	0 (-0.01 to 0.01)		1961479.69 (144478.16 to 4853973.99)	585.62 (43.14 to 1449.2)	3108020.49 (235740.26 to 7641423.86)	591.1 (44.83 to 1453.28)	0.03 (0.02 to 0.03)*
Southeast Asia, East Asia, and Oceania	Migraine	8040355.62 (6257637.42 to 9907728.94)	1535.79 (1195.27 to 1892.47)	6847129.58 (5367062.44 to 8430776.49)	1667.29 (1306.89 to 2052.91)	0.28 (0.27 to 0.29)*		66853731.52 (52730607.36 to 84107680.27)	12769.72 (10072.06 to 16065.39)	57169653.95 (45040156.26 to 72597846.32)	13920.93 (10967.37 to 17677.73)	0.29 (0.27 to 0.3)*		2479810.8 (223595.71 to 6060653.99)	473.67 (42.71 to 1157.64)	2124461.23 (171972.04 to 5293260.78)	517.31 (41.88 to 1288.92)	0.29 (0.28 to 0.31)*
East Asia	Migraine	4943771.4 (3845647.2 to 6129359.72)	1324.34 (1030.17 to 1641.93)	3356935.64 (2645769.49 to 4158647.81)	1416.85 (1116.69 to 1755.23)	0.23 (0.21 to 0.25)*		41225856.45 (32587364.09 to 51742042.4)	11043.6 (8729.51 to 13860.68)	27847817.16 (21970195.86 to 35447704.8)	11753.64 (9272.89 to 14961.3)	0.2 (0.17 to 0.22)*		1526981.4 (163338.48 to 3657927.42)	409.05 (43.76 to 979.89)	1029783.16 (100144.73 to 2497240.44)	434.64 (42.27 to 1054)	0.19 (0.17 to 0.21)*
Oceania	Migraine	36752.95 (27538.77 to 46233)	1773.46 (1328.85 to 2230.91)	68508.73 (51433.71 to 86153.47)	1757.62 (1319.55 to 2210.3)	-0.03 (-0.03 to -0.03)*		297996.09 (225300.62 to 383908.07)	14379.39 (10871.57 to 18524.95)	564586.22 (426321.55 to 726494.46)	14484.65 (10937.43 to 18638.47)	0.03 (0.02 to 0.03)*		10883.15 (773.56 to 27452.37)	525.15 (37.33 to 1324.68)	20699.04 (1558.11 to 52188.78)	531.04 (39.97 to 1338.92)	0.04 (0.03 to 0.05)*
Southeast Asia	Migraine	3059831.27 (2394026.31 to 3751003.59)	2065.22 (1615.84 to 2531.73)	3421685.21 (2668087.77 to 4203525.61)	2014.57 (1570.88 to 2474.89)	-0.09 (-0.09 to -0.08)*		25329878.98 (19965946.96 to 31967122.81)	17096.31 (13475.94 to 21576.09)	28757250.57 (22636880.15 to 36620584.94)	16931.27 (13327.81 to 21560.93)	-0.03 (-0.03 to -0.03)*		941946.25 (59528.3 to 2444025.32)	635.76 (40.18 to 1649.59)	1073979.03 (71763.76 to 2788107.81)	632.32 (42.25 to 1641.54)	-0.02 (-0.02 to -0.02)*
Sub-Saharan Africa	Migraine	2474049.06 (1896781.49 to 3053232.64)	1585.66 (1215.68 to 1956.87)	5657216.84 (4341148.8 to 6975161.07)	1594.47 (1223.54 to 1965.93)	0.02 (0.02 to 0.02)*		20367181.17 (15646313.8 to 26150730.31)	13053.67 (10027.99 to 16760.44)	46666917.56 (35861899.78 to 59588714.1)	13152.93 (10107.57 to 16794.9)	0.03 (0.03 to 0.03)*		740437.04 (75466.9 to 1746994.96)	474.56 (48.37 to 1119.68)	1706093.89 (174678.66 to 4052044.85)	480.86 (49.23 to 1142.06)	0.05 (0.05 to 0.05)*
Central Sub-Saharan Africa	Migraine	281915.44 (213281.99 to 351625.6)	1628.25 (1231.85 to 2030.87)	701208.88 (530388.19 to 874410.1)	1631.51 (1234.06 to 2034.5)	0.01 (0.01 to 0.01)*		2292441.54 (1724620.37 to 2977675.2)	13240.39 (9960.84 to 17198.08)	5686310.69 (4275601.97 to 7388565.12)	13230.42 (9948.11 to 17191.08)	0 (0 to 0)*		82372.97 (8214.15 to 196176.15)	475.76 (47.44 to 1133.05)	206296.02 (20784 to 495497.12)	479.99 (48.36 to 1152.88)	0.03 (0.03 to 0.03)*
Eastern Sub-Saharan Africa	Migraine	711170 (539474.78 to 883072.48)	1150.46 (872.71 to 1428.55)	1614034.67 (1227551.4 to 2007829.45)	1155.48 (878.8 to 1437.4)	0.01 (0.01 to 0.02)*		5528628.91 (4261579.39 to 7080272.76)	8943.66 (6893.95 to 11453.75)	12743594.94 (9831161.73 to 16349809.62)	9123.11 (7038.11 to 11704.79)	0.07 (0.07 to 0.07)*		202520.79 (29172.31 to 464239.14)	327.62 (47.19 to 751)	470304.31 (67471 to 1081913.49)	336.69 (48.3 to 774.54)	0.1 (0.09 to 0.1)*
Southern Sub-Saharan Africa	Migraine	289324.72 (222489.06 to 355391.2)	1671.12 (1285.08 to 2052.71)	350870.88 (270531.52 to 431138.52)	1645.55 (1268.77 to 2022)	-0.05 (-0.05 to -0.05)*		2342677.73 (1840503.1 to 2970139.29)	13531.13 (10630.6 to 17155.29)	2894005.46 (2269873.74 to 3664449.5)	13572.6 (10645.48 to 17185.91)	0.01 (0.01 to 0.01)*		85719.93 (9005.37 to 204936.34)	495.11 (52.01 to 1183.7)	105941.73 (11189.04 to 253931.26)	496.86 (52.48 to 1190.91)	0.01 (0.01 to 0.01)*
Western Sub-Saharan Africa	Migraine	1191638.89 (923597.61 to 1461793.48)	1999.96 (1550.1 to 2453.37)	2991102.42 (2309237.31 to 3667599.82)	1983.28 (1531.16 to 2431.83)	-0.03 (-0.03 to -0.03)*		10203432.98 (7897626.63 to 13093656.26)	17124.73 (13254.82 to 21975.48)	25343006.47 (19594799.41 to 32323552.75)	16803.89 (12992.49 to 21432.4)	-0.06 (-0.07 to -0.06)*		369823.36 (29336.31 to 920449.11)	620.69 (49.24 to 1544.82)	923551.82 (75098.34 to 2306188.57)	612.37 (49.79 to 1529.14)	-0.04 (-0.05 to -0.04)*
Global	Tension-type headache	161304700.33 (124562649.84 to 201464804.64)	10413.68 (8041.65 to 13006.38)	197970371.23 (153358777.9 to 247411462.19)	10632.87 (8236.8 to 13288.32)	0.07 (0.07 to 0.07)*		441238852.78 (344856386.18 to 555700240.76)	28485.98 (22263.61 to 35875.5)	541348319.63 (421715304.02 to 683848336.3)	29075.48 (22650.07 to 36729.07)	0.07 (0.06 to 0.07)*		715440.66 (149491.43 to 3352634.04)	46.19 (9.65 to 216.44)	878836.96 (181916.52 to 4099305.85)	47.2 (9.77 to 220.17)	0.07 (0.07 to 0.08)*
Male	Tension-type headache	79271752.27 (61269983.57 to 99319227.39)	10070.67 (7783.73 to 12617.5)	98842080.69 (76280766.81 to 123820054.34)	10366.41 (8000.21 to 12986.06)	0.1 (0.09 to 0.1)*		216505604.81 (168223952.11 to 273240957.5)	27504.85 (21371.15 to 34712.5)	269460944.49 (209142408.48 to 341327913.56)	28260.65 (21934.54 to 35797.95)	0.09 (0.09 to 0.1)*		327092.54 (62347.78 to 1674343.85)	41.55 (7.92 to 212.71)	405577.79 (75635.19 to 2043926.71)	42.54 (7.93 to 214.36)	0.08 (0.07 to 0.08)*
Female	Tension-type headache	82032948.06 (63493412.72 to 102227783.7)	10768.1 (8334.5 to 13418.99)	99128290.53 (76820411.52 to 123643304.69)	10912.55 (8456.79 to 13611.29)	0.04 (0.04 to 0.05)*		224733247.97 (176119796.29 to 283419734.64)	29499.74 (23118.47 to 37203.26)	271887375.14 (211850829.9 to 343623220.42)	29930.77 (23321.63 to 37827.82)	0.05 (0.04 to 0.05)*		388348.11 (87151.98 to 1691705.06)	50.98 (11.44 to 222.06)	473259.17 (105200.98 to 2037447.4)	52.1 (11.58 to 224.29)	0.07 (0.07 to 0.08)*
10-14 years	Tension-type headache	57256936.52 (39561217.15 to 78880538.38)	10668.54 (7371.34 to 14697.61)	68780685.06 (47537314.05 to 95191441.84)	10710.39 (7402.41 to 14823.02)	0.01 (0 to 0.01)*		140379708.79 (99751021.22 to 191778703.19)	26156.6 (18586.36 to 35733.64)	168223336.54 (119619318.94 to 229843440.55)	26195.39 (18626.88 to 35790.75)	0 (0 to 0)		168204.36 (15957.97 to 1064654.22)	31.34 (2.97 to 198.37)	203175.73 (19863.72 to 1233616.24)	31.64 (3.09 to 192.1)	0.03 (0.03 to 0.03)*
15-19 years	Tension-type headache	51654478.14 (32617815.25 to 73114450.97)	9941.14 (6277.44 to 14071.2)	63237868.55 (40308905.43 to 89574652.17)	10207.21 (6506.25 to 14458.23)	0.09 (0.08 to 0.09)*		151070674.19 (101339556.58 to 211847992.02)	29074.23 (19503.25 to 40771.09)	184352310.17 (123529579.21 to 260220384.97)	29756.27 (19938.89 to 42002.13)	0.08 (0.07 to 0.08)*		255802.58 (52874.19 to 1186147.41)	49.23 (10.18 to 228.28)	312059.01 (64274.11 to 1434240.36)	50.37 (10.37 to 231.5)	0.08 (0.07 to 0.08)*
20-24 years	Tension-type headache	52393285.67 (34390024.4 to 70336462)	10634.44 (6980.26 to 14276.42)	65951817.62 (43264539.56 to 88331476.85)	10989.32 (7209.02 to 14718.37)	0.11 (0.11 to 0.12)*		149788469.8 (102181835.3 to 206008458.4)	30403.05 (20740.18 to 41814.21)	188772672.92 (128321335.16 to 259873676.31)	31454.54 (21381.74 to 43301.85)	0.12 (0.11 to 0.12)*		291433.71 (70398.35 to 1172755.44)	59.15 (14.29 to 238.04)	363602.21 (87269.26 to 1464799.54)	60.59 (14.54 to 244.07)	0.08 (0.08 to 0.09)*
High SDI	Tension-type headache	23671650.3 (18313073.52 to 29109320.65)	12909.97 (9987.53 to 15875.55)	22723673.09 (17625377.22 to 28074720.53)	12945.16 (10040.77 to 15993.52)	0.01 (0.01 to 0.01)*		65595056.1 (51734469.88 to 82129375.19)	35774.03 (28214.78 to 44791.46)	62415358.22 (49209525.08 to 78083907.53)	35556.6 (28033.54 to 44482.61)	-0.02 (-0.02 to -0.02)*		101894.78 (18229.13 to 450684.51)	55.57 (9.94 to 245.79)	97909.54 (17924.33 to 417288.98)	55.78 (10.21 to 237.72)	0.01 (0.01 to 0.02)*
High-middle SDI	Tension-type headache	31777982.95 (24565781.36 to 39673072.67)	10501.53 (8118.14 to 13110.58)	27383548.27 (21202431.18 to 34192258.63)	10791.52 (8355.62 to 13474.75)	0.09 (0.08 to 0.1)*		87056676.88 (68523973.87 to 109174109.04)	28769.23 (22644.81 to 36078.28)	75243713.56 (58970911.93 to 94353344.3)	29652.62 (23239.71 to 37183.49)	0.1 (0.09 to 0.11)*		150762.34 (33712.81 to 633300.34)	49.82 (11.14 to 209.28)	129271.77 (27914.66 to 536301.65)	50.94 (11 to 211.35)	0.07 (0.07 to 0.08)*
Middle SDI	Tension-type headache	51834859.34 (39867720.89 to 65226172.1)	9521.25 (7323.07 to 11981.02)	56259290.14 (43536222.73 to 70285829.34)	10237.6 (7922.36 to 12790.03)	0.25 (0.24 to 0.25)*		142572625.37 (111208312.23 to 180644777.67)	26188.34 (20427.21 to 33181.6)	155602851.24 (121776439.08 to 196450311.57)	28315.31 (22159.86 to 35748.39)	0.27 (0.26 to 0.27)*		235177.39 (50718.47 to 1130000.37)	43.2 (9.32 to 207.56)	255371.58 (53996 to 1181880.81)	46.47 (9.83 to 215.07)	0.25 (0.24 to 0.26)*
Low-middle SDI	Tension-type headache	37578545.68 (28980438.42 to 47089520.45)	10618.85 (8189.22 to 13306.44)	54914230.82 (42499993.45 to 68754845.21)	10758.52 (8326.39 to 13470.1)	0.04 (0.04 to 0.05)*		102058962.93 (79234606.82 to 129779234.4)	28839.56 (22389.91 to 36672.69)	149834284.66 (116341667.56 to 189841347.79)	29354.78 (22793.07 to 37192.76)	0.06 (0.05 to 0.06)*		157145.77 (31137.52 to 808443.7)	44.41 (8.8 to 228.45)	235467.43 (47048.6 to 1148870.97)	46.13 (9.22 to 225.08)	0.13 (0.12 to 0.13)*
Low SDI	Tension-type headache	16352766.26 (12580598.71 to 20636848.74)	9980.34 (7678.13 to 12594.98)	36574092.11 (28136015.44 to 46117506.35)	9845.37 (7573.93 to 12414.36)	-0.05 (-0.05 to -0.05)*		43708237.31 (33511370.21 to 56627825.87)	26675.79 (20452.49 to 34560.8)	97930762.14 (74936178.37 to 126945197.08)	26361.95 (20172.05 to 34172.34)	-0.04 (-0.05 to -0.04)*		70069.04 (15127.51 to 355836.58)	42.76 (9.23 to 217.17)	160291.39 (35000 to 782752.94)	43.15 (9.42 to 210.71)	0.03 (0.03 to 0.03)*
Central Europe, Eastern Europe, and Central Asia	Tension-type headache	13104116.75 (10196438.26 to 16277149.83)	13676.37 (10641.72 to 16987.97)	9979872.57 (7783182.53 to 12497435.95)	13686.28 (10673.77 to 17138.84)	0 (0 to 0)*		35972762.13 (28372034.09 to 45109137.56)	37543.69 (29611.04 to 47079.05)	27440310.08 (21604123.68 to 34338683.62)	37631.33 (29627.65 to 47091.68)	0 (0 to 0.01)		63698.45 (13969.82 to 253027.9)	66.48 (14.58 to 264.08)	48239.15 (10301.69 to 195690.06)	66.15 (14.13 to 268.37)	-0.01 (-0.02 to -0.01)*
Central Asia	Tension-type headache	2593173.68 (1997341.95 to 3294926.85)	13072.15 (10068.57 to 16609.68)	2958993.77 (2277800.18 to 3740385.68)	13085.15 (10072.8 to 16540.59)	0 (0 to 0)*		7253411.2 (5580375.02 to 9381966.41)	36564.35 (28130.59 to 47294.36)	8295196.24 (6389665.95 to 10693582.19)	36682.69 (28256.13 to 47288.74)	0.01 (0.01 to 0.01)*		11377.81 (2070.04 to 49937)	57.36 (10.44 to 251.73)	13133 (2415.63 to 56778.48)	58.08 (10.68 to 251.08)	0.05 (0.04 to 0.05)*
Central Europe	Tension-type headache	3744493.35 (2893557.79 to 4721771.82)	13043.41 (10079.3 to 16447.62)	2350959.18 (1819133.55 to 2936906.5)	13076.83 (10118.63 to 16336.06)	0.01 (0.01 to 0.01)*		10393050.57 (8078543.5 to 13222676.86)	36202.71 (28140.46 to 46059.32)	6550628.61 (5108159.87 to 8309511.39)	36436.81 (28413.31 to 46220.31)	0.02 (0.02 to 0.02)*		17378.93 (3582.01 to 71952.56)	60.54 (12.48 to 250.64)	11167.88 (2300.27 to 45765.21)	62.12 (12.79 to 254.56)	0.09 (0.08 to 0.09)*
Eastern Europe	Tension-type headache	6766449.73 (5288620.46 to 8351811.24)	14314.34 (11188.01 to 17668.16)	4669919.62 (3658446.31 to 5816237.72)	14445.72 (11316.87 to 17991.69)	0.03 (0.03 to 0.03)*		18326300.36 (14654283.82 to 22677694.12)	38769.07 (31000.96 to 47974.39)	12594485.24 (10069493.08 to 15564712)	38959.21 (31148.52 to 48147.18)	0.01 (0 to 0.02)*		34941.71 (8236.94 to 135267.7)	73.92 (17.43 to 286.16)	23938.27 (5593.8 to 93130.99)	74.05 (17.3 to 288.09)	0.02 (0.01 to 0.02)*
High-income	Tension-type headache	26883701.79 (20740609.9 to 33077827.8)	13220.91 (10199.85 to 16267.07)	25247777.4 (19555116.62 to 31094744.66)	13279.75 (10285.54 to 16355.12)	0.01 (0.01 to 0.02)*		74289794.44 (58551225.23 to 93087472.94)	36534.36 (28794.42 to 45778.72)	69331852.71 (54724655.64 to 86862372.15)	36466.95 (28783.9 to 45687.6)	-0.01 (-0.01 to 0)*		114145.79 (19975.5 to 500920.07)	56.13 (9.82 to 246.34)	106479.4 (18624.39 to 461548.02)	56.01 (9.8 to 242.76)	-0.01 (-0.01 to -0.01)*
Australasia	Tension-type headache	540469.24 (414434.49 to 674799.69)	11231.88 (8612.66 to 14023.5)	608657.83 (467306.25 to 761775.76)	11217.71 (8612.57 to 14039.71)	0 (-0.01 to 0)*		1471345.3 (1117479.3 to 1901553.66)	30577.08 (23223.14 to 39517.55)	1649940.02 (1254584.8 to 2127425.14)	30408.79 (23122.3 to 39208.96)	-0.02 (-0.02 to -0.02)*		2328.98 (442 to 10618.47)	48.4 (9.19 to 220.67)	2616.75 (478.13 to 11715.58)	48.23 (8.81 to 215.92)	-0.01 (-0.02 to -0.01)*
High-income Asia Pacific	Tension-type headache	5302397.15 (4101173.98 to 6584905.05)	12576.66 (9727.5 to 15618.62)	3381653.67 (2610410.25 to 4194238.73)	12554.76 (9691.43 to 15571.57)	-0.01 (-0.01 to 0)*		14475947.91 (11404130.06 to 18106845.36)	34335.25 (27049.26 to 42947.31)	9153992.81 (7323140.49 to 11270105.08)	33985.2 (27187.96 to 41841.5)	-0.04 (-0.05 to -0.03)*		21896.58 (3841.33 to 103687.84)	51.94 (9.11 to 245.94)	14066.72 (2461.26 to 64398.18)	52.22 (9.14 to 239.09)	0.01 (0 to 0.02)*
High-income North America	Tension-type headache	8738736.09 (6769861.21 to 10796683.61)	14336.68 (11106.56 to 17712.93)	10061561.22 (7855780.47 to 12468254.68)	14177.08 (11069.06 to 17568.2)	-0.04 (-0.04 to -0.04)*		24198780.77 (19360989.5 to 29814946.95)	39700.27 (31763.44 to 48914.09)	27497063.71 (21859242.86 to 33966788.02)	38744.3 (30800.42 to 47860.36)	-0.08 (-0.09 to -0.08)*		36049.31 (5855.43 to 163619.02)	59.14 (9.61 to 268.43)	41102.85 (6758.65 to 184165.47)	57.92 (9.52 to 259.5)	-0.07 (-0.08 to -0.07)*
Southern Latin America	Tension-type headache	1474112.79 (1132735.86 to 1846347.63)	11133.85 (8555.46 to 13945.31)	1700620.16 (1304608.64 to 2117133.68)	11181.49 (8577.73 to 13920.04)	0.01 (0.01 to 0.02)*		3912412.04 (2884890.5 to 5109400.27)	29550.12 (21789.34 to 38590.87)	4562711.4 (3393498.07 to 5958268.27)	29999.59 (22312.07 to 39175.3)	0.05 (0.05 to 0.05)*		6197.99 (1116.63 to 27875.17)	46.81 (8.43 to 210.54)	7351.31 (1391.77 to 32456.01)	48.33 (9.15 to 213.4)	0.11 (0.1 to 0.12)*
Western Europe	Tension-type headache	10827986.52 (8248417.85 to 13351638.54)	13176.56 (10037.49 to 16247.59)	9495284.53 (7313972.65 to 11707993.56)	13265 (10217.69 to 16356.18)	0.02 (0.02 to 0.02)*		30231308.42 (23430582.29 to 38367075.28)	36788.44 (28512.64 to 46688.84)	26468144.77 (20677630.08 to 33682206.13)	36976.25 (28886.84 to 47054.36)	0.02 (0.02 to 0.02)*		47672.94 (8572.71 to 210905.9)	58.01 (10.43 to 256.65)	41341.76 (7441.5 to 182285.86)	57.75 (10.4 to 254.66)	-0.01 (-0.02 to -0.01)*
Latin America and Caribbean	Tension-type headache	13773830.39 (10631691.81 to 17039362.35)	11030.44 (8514.13 to 13645.56)	16122292.38 (12402301.66 to 20051293.95)	11022.34 (8479.09 to 13708.48)	-0.01 (-0.01 to 0)*		38786171.82 (30452529.17 to 49116753.65)	31060.96 (24387.17 to 39333.96)	45432630.4 (35620794.89 to 57178913.39)	31060.95 (24352.89 to 39091.54)	-0.01 (-0.01 to 0)		58295.31 (11002.35 to 309308.3)	46.68 (8.81 to 247.7)	69662.18 (13431.75 to 354053.85)	47.63 (9.18 to 242.06)	0.07 (0.07 to 0.07)*
Andean Latin America	Tension-type headache	1115944.99 (868943.48 to 1406733.23)	9072.32 (7064.27 to 11436.35)	1528112.17 (1175825.62 to 1931559.37)	9078.46 (6985.54 to 11475.32)	0 (0 to 0)*		3236535.84 (2474334.85 to 4119343.84)	26312.14 (20115.66 to 33489.13)	4398999.86 (3304697.99 to 5786535.66)	26134.29 (19633.09 to 34377.59)	-0.03 (-0.03 to -0.02)*		5091.81 (1052.06 to 28692.72)	41.4 (8.55 to 233.26)	7064.88 (1483.11 to 38917.98)	41.97 (8.81 to 231.21)	0.05 (0.04 to 0.06)*
Caribbean	Tension-type headache	1086428.91 (819051.93 to 1351039.04)	10201.88 (7691.13 to 12686.64)	1169196.51 (883451.75 to 1452266.95)	10206.66 (7712.21 to 12677.76)	0 (0 to 0)*		3049850.37 (2280389.87 to 4017476.8)	28638.96 (21413.51 to 37725.25)	3280872.58 (2455432.4 to 4314897.89)	28640.82 (21435.03 to 37667.48)	0 (0 to 0)		4771.34 (952.01 to 25281.26)	44.8 (8.94 to 237.4)	5147.34 (1013.43 to 26453.94)	44.93 (8.85 to 230.93)	0.01 (0.01 to 0.02)*
Central Latin America	Tension-type headache	5733162.2 (4418591.4 to 7120125.33)	10595.33 (8165.9 to 13158.55)	6956227.73 (5318690.19 to 8677747.21)	10572.19 (8083.43 to 13188.58)	-0.01 (-0.01 to -0.01)*		15809624.92 (12192462.54 to 20238343.64)	29217.42 (22532.62 to 37402.04)	19276909.17 (14814945.52 to 24687822.5)	29297.35 (22515.99 to 37520.94)	0.01 (0.01 to 0.01)*		24492.69 (4745.18 to 130182.14)	45.26 (8.77 to 240.59)	30430.64 (6134.45 to 153437.96)	46.25 (9.32 to 233.2)	0.07 (0.07 to 0.08)*
Tropical Latin America	Tension-type headache	5838294.29 (4482510.68 to 7227772.3)	12211.19 (9375.48 to 15117.38)	6468755.97 (5029228.56 to 7949703.74)	12395.98 (9637.44 to 15233.9)	0.05 (0.04 to 0.06)*		16690160.69 (13357313.59 to 20697238.81)	34908.61 (27937.73 to 43289.69)	18475848.79 (14756778.03 to 22695926.3)	35404.99 (28278.19 to 43491.87)	0.03 (0.02 to 0.05)*		23939.47 (4111.09 to 131450.24)	50.07 (8.6 to 274.94)	27019.33 (4801.32 to 136614.95)	51.78 (9.2 to 261.79)	0.12 (0.11 to 0.13)*
North Africa and Middle East	Tension-type headache	11118804.71 (8500620.88 to 14086733.48)	10067.94 (7697.21 to 12755.36)	16329687.57 (12376114.06 to 20612034.21)	10124.99 (7673.63 to 12780.2)	0.02 (0.01 to 0.02)*		30533409.31 (23012716.82 to 39639664.07)	27647.62 (20837.73 to 35893.23)	45655311.63 (34459989.05 to 59368429.31)	28307.92 (21366.42 to 36810.54)	0.08 (0.07 to 0.08)*		62243.16 (16395.3 to 226121.58)	56.36 (14.85 to 204.75)	94658.42 (24507.84 to 335595.48)	58.69 (15.2 to 208.08)	0.14 (0.14 to 0.14)*
South Asia	Tension-type headache	38101946.56 (29658302.06 to 47839033.88)	11375.69 (8854.76 to 14282.78)	59885006.38 (46581368.13 to 74796508.91)	11389.23 (8859.07 to 14225.17)	0 (-0.01 to 0)		102597895.53 (80908734.76 to 129618222.35)	30631.54 (24156.04 to 38698.71)	162291816.65 (127584584.2 to 204759277.7)	30865.46 (24264.67 to 38942.13)	0.02 (0.02 to 0.03)*		152181.15 (28108.77 to 801223.13)	45.44 (8.39 to 239.21)	244981.91 (45761.69 to 1229081.82)	46.59 (8.7 to 233.75)	0.08 (0.08 to 0.09)*
Southeast Asia, East Asia, and Oceania	Tension-type headache	43624337.16 (33418693.67 to 55253346.8)	8332.68 (6383.3 to 10553.93)	37213187.9 (28728309.13 to 46503850.72)	9061.49 (6995.4 to 11323.78)	0.3 (0.29 to 0.3)*		120128443.29 (93668909.38 to 152781048.71)	22945.71 (17891.68 to 29182.68)	103142614.69 (80201394.08 to 131060891.67)	25115.44 (19529.21 to 31913.6)	0.32 (0.31 to 0.32)*		199205.69 (44950.47 to 994900.62)	38.05 (8.59 to 190.04)	164673.57 (34234.88 to 829340.66)	40.1 (8.34 to 201.95)	0.18 (0.17 to 0.19)*
East Asia	Tension-type headache	27587320.42 (21085956.19 to 34901658.28)	7390.1 (5648.51 to 9349.47)	18650915.09 (14398910.79 to 23290527.73)	7871.93 (6077.3 to 9830.16)	0.22 (0.21 to 0.23)*		75472322.26 (58481292.47 to 96336437.82)	20217.55 (15665.99 to 25806.64)	51280804.58 (40009003.84 to 64686815.63)	21643.93 (16886.47 to 27302.16)	0.23 (0.22 to 0.24)*		133547.31 (32326.7 to 636219.26)	35.77 (8.66 to 170.43)	87024.34 (19700.39 to 424111.24)	36.73 (8.31 to 179)	0.09 (0.07 to 0.1)*
Oceania	Tension-type headache	195765.25 (148766.08 to 248112.31)	9446.38 (7178.5 to 11972.31)	367993 (280274.91 to 465362.83)	9440.99 (7190.55 to 11939.04)	0 (0 to 0)*		542276.81 (402313.72 to 718384.6)	26166.81 (19413.09 to 34664.65)	1021695.38 (759176.88 to 1350203.77)	26211.95 (19476.95 to 34639.94)	0.01 (0.01 to 0.01)*		815.56 (151.75 to 4493.69)	39.35 (7.32 to 216.84)	1551.27 (294.32 to 8256.35)	39.8 (7.55 to 211.82)	0.04 (0.03 to 0.05)*
Southeast Asia	Tension-type headache	15841251.49 (12181678.27 to 19941634.18)	10691.99 (8221.98 to 13459.53)	18194279.81 (14048902.12 to 22777121.91)	10712.16 (8271.51 to 13410.38)	0.01 (0.01 to 0.01)*		44113844.22 (33875589.42 to 56718782.41)	29774.47 (22864.2 to 38282.13)	50840114.72 (39369984.23 to 65221801.04)	29932.89 (23179.68 to 38400.33)	0.02 (0.02 to 0.02)*		64842.83 (11731.38 to 350307.01)	43.77 (7.92 to 236.44)	76097.96 (14139.74 to 394704.09)	44.8 (8.32 to 232.39)	0.08 (0.08 to 0.08)*
Sub-Saharan Africa	Tension-type headache	14697962.97 (11256896.46 to 18552506.42)	9420.17 (7214.74 to 11890.61)	33192547.02 (25412236.6 to 41947432.36)	9355.22 (7162.36 to 11822.76)	-0.03 (-0.03 to -0.02)*		38930376.26 (29422903.93 to 50766306.81)	24951.14 (18857.64 to 32536.98)	88053783.46 (66653124.85 to 114465189.81)	24817.69 (18785.98 to 32261.67)	-0.02 (-0.03 to -0.02)*		65671.1 (15211.77 to 324412.31)	42.09 (9.75 to 207.92)	150142.33 (34713.99 to 721141.9)	42.32 (9.78 to 203.25)	0.02 (0.01 to 0.02)*
Central Sub-Saharan Africa	Tension-type headache	1663521.02 (1254326.46 to 2118982.7)	9607.95 (7244.58 to 12238.55)	4128299.98 (3116166.69 to 5262926.61)	9605.38 (7250.43 to 12245.33)	0 (0 to 0)*		4499079.12 (3331757.93 to 5981084.75)	25985.21 (19243.15 to 34544.8)	11161207.63 (8261019.55 to 14832084.18)	25968.95 (19221.04 to 34510.03)	0 (0 to 0)*		7406.26 (1597.72 to 37199.48)	42.78 (9.23 to 214.85)	18509.02 (4040.62 to 91149.13)	43.07 (9.4 to 212.08)	0.03 (0.02 to 0.03)*
Eastern Sub-Saharan Africa	Tension-type headache	5294847.84 (4034858.25 to 6706510.15)	8565.47 (6527.19 to 10849.12)	11742642.49 (8940288.67 to 14870741.67)	8406.53 (6400.33 to 10645.93)	-0.06 (-0.07 to -0.06)*		13857015.76 (10377670.7 to 18391763.94)	22416.48 (16787.95 to 29752.34)	30847095.85 (23127276.9 to 40503936.13)	22083.37 (16556.77 to 28996.68)	-0.05 (-0.06 to -0.05)*		24076.27 (5669.21 to 118878.03)	38.95 (9.17 to 192.31)	54731.1 (13206.82 to 258051.95)	39.18 (9.45 to 184.74)	0.02 (0.02 to 0.03)*
Southern Sub-Saharan Africa	Tension-type headache	1746379.75 (1344631.54 to 2191695.78)	10086.95 (7766.49 to 12659.07)	2152037.49 (1657286.19 to 2693068.57)	10092.84 (7772.51 to 12630.23)	0 (0 to 0)*		4652268.6 (3582019.52 to 5980822.92)	26871.14 (20689.47 to 34544.77)	5748320.57 (4407429.29 to 7345869.4)	26959.06 (20670.41 to 34451.4)	0.01 (0.01 to 0.01)*		7887.79 (1794.86 to 37655.35)	45.56 (10.37 to 217.49)	9846.7 (2231.07 to 44635.65)	46.18 (10.46 to 209.34)	0.05 (0.04 to 0.05)*
Western Sub-Saharan Africa	Tension-type headache	5993214.35 (4614541.09 to 7530552.44)	10058.59 (7744.72 to 12638.75)	15169567.06 (11670931.62 to 19051776.67)	10058.31 (7738.51 to 12632.44)	-0.01 (-0.02 to 0)*		15922012.79 (12203933.73 to 20472636.55)	26722.39 (20482.23 to 34359.84)	40297159.41 (30905095.92 to 51770142.26)	26719.37 (20491.88 to 34326.62)	-0.01 (-0.03 to 0)*		26300.78 (5922.27 to 132754.48)	44.14 (9.94 to 222.81)	67055.51 (15053.71 to 329657.65)	44.46 (9.98 to 218.58)	0.02 (0.01 to 0.02)*

## Sheet: Table S2
Table S2: The incidence prevalence and DALYs of Migraine and Tension-type headache and their AAPCs from 1990 to 2019 at the national levels
Data in parentheses are 95% uncertainty intervals for cases, incidence, prevalence and DALYs, and 95% CIs for AAPCs. DALYs=disability-adjusted life-years. UI=uncertainty interval.AAPC=average annual percentage change.
		Incidence						Prevalence						DALYs
country	cause	Cases (n), 1990	Incidence (per 100 000 population), 1990	Cases (n), 2019	Incidence (per 100 000 population), 2019	AAPC, 1990–2019		Cases (n), 1990	Prevalence (per 100 000 population), 1990	Cases (n), 2019	Prevalence (per 100 000 population), 2019	AAPC, 1990–2019		Cases (n), 1990	DALYs (per 100 000 population), 1990	Cases (n), 2019	DALYs (per 100 000 population), 2019	AAPC, 1990–2019
Afghanistan	Migraine	73923.32(55786.54 to 93634.58)	1948.98(1470.81 to 2468.67)	252967.84(191473.04 to 318136.75)	1946.33(1473.19 to 2447.74)	0 (-0.02 to 0.02)		695593.46(522607.54 to 898904.80)	18339.28(13778.52 to 23699.57)	2367552.99(1780208.56 to 3064425.01)	18215.95(13696.92 to 23577.68)	-0.02 (-0.03 to -0.02)*		25999.38(2698.63 to 65123.31)	685.47(71.15 to 1716.97)	90646.67(9449.11 to 227746.10)	697.44(72.70 to 1752.28)	0.06 (0.05 to 0.07)*
Albania	Migraine	16598.69(12582.26 to 20754.76)	1669.64(1265.63 to 2087.69)	9056.50(6880.34 to 11562.54)	1598.33(1214.27 to 2040.60)	-0.15 (-0.16 to -0.14)*		140722.92(106495.14 to 181223.96)	14155.09(10712.17 to 18229.03)	82737.86(63197.04 to 107173.32)	14601.89(11153.25 to 18914.35)	0.11 (0.1 to 0.12)*		5084.05(597.75 to 12139.63)	511.40(60.13 to 1221.11)	3006.48(382.03 to 7088.70)	530.59(67.42 to 1251.04)	0.13 (0.12 to 0.14)*
Algeria	Migraine	167187.42(126556.65 to 209909.98)	1958.89(1482.83 to 2459.46)	187753.46(142776.76 to 235581.81)	1921.20(1460.97 to 2410.61)	-0.07 (-0.07 to -0.06)*		1556659.74(1171062.73 to 2014389.41)	18238.99(13721.05 to 23602.10)	1795423.62(1354616.07 to 2309548.99)	18371.79(13861.20 to 23632.62)	0.03 (0.02 to 0.03)*		60233.89(6363.39 to 151203.38)	705.75(74.56 to 1771.61)	69579.25(7712.32 to 173448.37)	711.97(78.92 to 1774.82)	0.04 (0.03 to 0.04)*
American Samoa	Migraine	264.89(199.23 to 333.80)	1760.17(1323.87 to 2218.04)	301.29(225.89 to 381.73)	1762.34(1321.31 to 2232.86)	0 (0 to 0.01)*		2197.99(1662.85 to 2827.95)	14605.34(11049.36 to 18791.32)	2489.18(1877.65 to 3201.49)	14559.96(10982.93 to 18726.48)	-0.01 (-0.01 to -0.01)*		80.92(5.91 to 204.60)	537.69(39.27 to 1359.55)	91.79(6.66 to 228.11)	536.93(38.96 to 1334.28)	-0.01 (-0.01 to 0)*
Andorra	Migraine	292.38(223.94 to 373.22)	2406.78(1843.39 to 3072.23)	311.08(238.84 to 396.57)	2440.82(1874.00 to 3111.62)	0.05 (0.04 to 0.07)*		2519.40(1936.31 to 3203.17)	20738.84(15939.10 to 26367.46)	2597.87(1996.20 to 3305.24)	20383.81(15662.89 to 25934.11)	-0.08 (-0.11 to -0.05)*		90.46(6.21 to 224.42)	744.62(51.14 to 1847.33)	93.10(6.37 to 232.50)	730.50(50.00 to 1824.27)	-0.09 (-0.11 to -0.06)*
Angola	Migraine	52275.02(39545.79 to 65166.44)	1629.60(1232.79 to 2031.47)	159094.36(120638.44 to 198647.66)	1652.35(1252.95 to 2063.15)	0.05 (0.05 to 0.05)*		423788.00(318588.77 to 550690.86)	13211.01(9931.57 to 17167.03)	1268463.99(952428.96 to 1646720.41)	13174.24(9891.91 to 17102.80)	-0.01 (-0.01 to -0.01)*		15320.55(1538.35 to 36477.55)	477.60(47.96 to 1137.14)	46318.75(4557.43 to 110855.80)	481.07(47.33 to 1151.35)	0.02 (0.01 to 0.03)*
Antigua and Barbuda	Migraine	298.87(225.62 to 377.57)	1716.65(1295.95 to 2168.72)	337.29(255.49 to 427.70)	1666.47(1262.32 to 2113.16)	-0.1 (-0.11 to -0.1)*		2828.13(2127.05 to 3655.17)	16244.45(12217.51 to 20994.89)	3302.83(2489.14 to 4268.52)	16318.47(12298.22 to 21089.68)	0.02 (0.02 to 0.02)*		104.99(7.80 to 264.44)	603.04(44.78 to 1518.93)	122.45(9.83 to 313.42)	604.98(48.56 to 1548.54)	0.02 (0.01 to 0.02)*
Argentina	Migraine	133909.01(101826.30 to 168655.79)	1536.23(1168.17 to 1934.85)	166949.32(124953.61 to 214750.11)	1568.28(1173.78 to 2017.30)	0.07 (0.06 to 0.07)*		1028909.01(788339.59 to 1313098.78)	11803.82(9043.96 to 15064.09)	1338194.12(1008318.99 to 1734028.13)	12570.62(9471.87 to 16288.98)	0.22 (0.21 to 0.23)*		36848.79(3706.88 to 88745.81)	422.74(42.53 to 1018.11)	48061.35(4927.62 to 114779.43)	451.48(46.29 to 1078.21)	0.23 (0.22 to 0.23)*
Armenia	Migraine	14767.19(11156.22 to 18594.39)	1695.36(1280.80 to 2134.74)	9101.93(6897.12 to 11456.26)	1670.59(1265.92 to 2102.71)	-0.05 (-0.06 to -0.04)*		124538.96(94452.21 to 160668.02)	14297.79(10843.65 to 18445.61)	77477.59(58945.15 to 100033.56)	14220.45(10818.96 to 18360.44)	-0.02 (-0.03 to -0.01)*		4497.25(463.07 to 10857.98)	516.31(53.16 to 1246.56)	2808.02(301.23 to 6768.92)	515.39(55.29 to 1242.39)	0 (-0.01 to 0.01)
Australia	Migraine	73648.04(54873.63 to 94712.47)	1855.01(1382.13 to 2385.57)	84253.69(63059.96 to 107911.55)	1855.54(1388.79 to 2376.57)	0 (0 to 0)		589719.48(443713.33 to 757293.60)	14853.55(11176.02 to 19074.32)	670250.65(504186.38 to 859015.35)	14761.14(11103.85 to 18918.36)	-0.02 (-0.03 to -0.02)*		20882.45(1838.77 to 50349.02)	525.98(46.31 to 1268.17)	23677.71(2023.39 to 56642.73)	521.46(44.56 to 1247.46)	-0.03 (-0.04 to -0.02)*
Austria	Migraine	37567.13(28512.70 to 47954.53)	2311.96(1754.73 to 2951.22)	32878.92(25199.90 to 41632.67)	2322.34(1779.95 to 2940.65)	0.02 (0.01 to 0.03)*		327587.74(250556.97 to 415300.15)	20160.41(15419.78 to 25558.41)	278684.43(212632.19 to 351444.37)	19684.36(15018.88 to 24823.63)	-0.08 (-0.09 to -0.07)*		11768.25(1022.48 to 28654.25)	724.24(62.93 to 1763.44)	10004.97(871.17 to 24383.56)	706.68(61.53 to 1722.29)	-0.08 (-0.09 to -0.07)*
Azerbaijan	Migraine	35722.55(27024.12 to 45310.71)	1687.39(1276.51 to 2140.29)	36675.14(27846.01 to 46289.21)	1664.01(1263.42 to 2100.22)	-0.05 (-0.05 to -0.04)*		305318.22(232047.11 to 393868.45)	14421.99(10960.96 to 18604.74)	315536.45(240510.72 to 408249.01)	14316.40(10912.36 to 18522.92)	-0.03 (-0.04 to -0.02)*		11066.34(1141.03 to 26838.43)	522.73(53.90 to 1267.74)	11427.44(1215.21 to 27614.68)	518.48(55.14 to 1252.92)	-0.03 (-0.03 to -0.02)*
Bahamas	Migraine	1380.47(1042.02 to 1748.12)	1707.82(1289.11 to 2162.66)	1598.89(1207.30 to 2021.34)	1714.95(1294.93 to 2168.07)	0.02 (0.01 to 0.03)*		13135.41(9875.71 to 16994.82)	16250.24(12217.56 to 21024.83)	15165.63(11402.91 to 19605.48)	16266.46(12230.62 to 21028.60)	0 (0 to 0.01)		487.26(37.33 to 1237.99)	602.80(46.18 to 1531.56)	562.04(43.46 to 1416.59)	602.84(46.61 to 1519.42)	0 (-0.01 to 0)
Bahrain	Migraine	2458.22(1872.06 to 3078.28)	1899.10(1446.26 to 2378.13)	4682.68(3535.79 to 5900.11)	1887.02(1424.85 to 2377.62)	-0.03 (-0.08 to 0.02)		23723.13(17901.30 to 30526.29)	18327.36(13829.70 to 23583.16)	45691.12(34450.31 to 58773.91)	18412.53(13882.73 to 23684.61)	0.02 (0.01 to 0.02)*		914.89(99.11 to 2315.24)	706.80(76.57 to 1788.64)	1766.45(191.36 to 4465.98)	711.84(77.11 to 1799.69)	0.03 (0.02 to 0.04)*
Bangladesh	Migraine	669350.19(507648.85 to 841587.51)	1902.07(1442.57 to 2391.51)	842859.18(638831.24 to 1064802.16)	1859.99(1409.75 to 2349.76)	-0.08 (-0.08 to -0.07)*		5808475.64(4401143.04 to 7554334.42)	16505.74(12506.57 to 21466.89)	7633817.67(5790452.05 to 9856589.25)	16845.99(12778.13 to 21751.11)	0.07 (0.07 to 0.07)*		209979.67(14476.08 to 521180.12)	596.69(41.14 to 1481.02)	278769.40(19702.96 to 686318.75)	615.18(43.48 to 1514.54)	0.1 (0.1 to 0.11)*
Barbados	Migraine	1142.55(864.34 to 1439.35)	1690.64(1278.97 to 2129.82)	967.15(730.46 to 1222.24)	1685.16(1272.75 to 2129.62)	-0.01 (-0.01 to 0)*		10990.89(8278.33 to 14219.39)	16263.29(12249.51 to 21040.53)	9326.16(7007.02 to 12074.65)	16249.82(12208.97 to 21038.77)	0 (-0.01 to 0)*		408.16(31.80 to 1039.22)	603.96(47.05 to 1537.74)	346.13(27.21 to 882.64)	603.10(47.40 to 1537.91)	0 (-0.01 to 0)
Belarus	Migraine	34155.14(25677.27 to 43400.14)	1540.50(1158.12 to 1957.47)	21650.35(16267.60 to 27489.60)	1535.97(1154.10 to 1950.24)	-0.01 (-0.02 to -0.01)*		298394.74(225850.23 to 386345.50)	13458.48(10186.51 to 17425.32)	187411.99(142224.67 to 242320.65)	13295.86(10090.06 to 17191.33)	-0.04 (-0.05 to -0.04)*		11290.89(1733.28 to 26469.95)	509.25(78.18 to 1193.87)	7110.08(1087.95 to 16379.89)	504.42(77.18 to 1162.06)	-0.03 (-0.04 to -0.02)*
Belgium	Migraine	53136.41(41378.62 to 67280.79)	2640.14(2055.94 to 3342.92)	54901.15(42543.08 to 68041.93)	2830.46(2193.33 to 3507.93)	0.24 (0.23 to 0.25)*		482181.97(374183.78 to 615247.75)	23957.73(18591.72 to 30569.24)	488120.77(382637.09 to 619744.37)	25165.30(19727.04 to 31951.22)	0.18 (0.17 to 0.19)*		17383.70(1076.88 to 44352.91)	863.73(53.51 to 2203.72)	17580.86(968.95 to 44085.11)	906.39(49.95 to 2272.83)	0.17 (0.16 to 0.18)*
Belize	Migraine	1108.07(829.66 to 1402.36)	1772.04(1326.79 to 2242.67)	2220.75(1670.55 to 2804.02)	1723.11(1296.21 to 2175.68)	-0.1 (-0.1 to -0.09)*		9978.49(7458.75 to 12954.68)	15957.70(11928.10 to 20717.25)	20916.18(15701.42 to 27093.71)	16229.18(12182.97 to 21022.42)	0.06 (0.06 to 0.06)*		369.36(27.12 to 939.52)	590.68(43.37 to 1502.49)	774.45(58.95 to 1969.43)	600.91(45.74 to 1528.11)	0.06 (0.05 to 0.06)*
Benin	Migraine	28347.81(21504.80 to 35788.22)	1964.88(1490.57 to 2480.60)	79480.19(60068.93 to 100745.52)	1936.35(1463.44 to 2454.44)	-0.05 (-0.05 to -0.05)*		240851.17(181333.14 to 313043.66)	16694.19(12568.80 to 21698.09)	690212.56(521178.18 to 898022.26)	16815.46(12697.32 to 21878.27)	0.03 (0.02 to 0.03)*		8750.48(673.72 to 22032.58)	606.52(46.70 to 1527.15)	25222.92(2022.43 to 62770.92)	614.50(49.27 to 1529.27)	0.04 (0.04 to 0.05)*
Bermuda	Migraine	206.51(157.41 to 260.36)	1656.84(1262.92 to 2088.92)	161.10(121.53 to 203.54)	1717.69(1295.83 to 2170.25)	0.13 (0.12 to 0.13)*		2045.74(1543.27 to 2639.60)	16413.21(12381.85 to 21177.79)	1520.62(1144.01 to 1966.38)	16213.70(12198.05 to 20966.64)	-0.04 (-0.04 to -0.04)*		76.12(6.10 to 192.32)	610.68(48.91 to 1543.02)	56.54(4.31 to 144.53)	602.82(46.00 to 1541.04)	-0.04 (-0.05 to -0.04)*
Bhutan	Migraine	3966.59(3021.32 to 4992.39)	1847.82(1407.47 to 2325.68)	3881.34(2938.35 to 4908.60)	1813.52(1372.92 to 2293.49)	-0.07 (-0.08 to -0.06)*		35074.14(26579.42 to 45375.38)	16339.10(12381.88 to 21137.87)	35975.21(27374.49 to 46415.93)	16809.05(12790.45 to 21687.38)	0.1 (0.1 to 0.1)*		1269.28(91.48 to 3130.82)	591.29(42.62 to 1458.48)	1308.75(96.80 to 3251.00)	611.50(45.23 to 1519.00)	0.12 (0.11 to 0.13)*
Bolivia (Plurinational State of)	Migraine	27451.41(20736.89 to 34527.92)	1371.30(1035.89 to 1724.80)	42542.00(32337.43 to 53660.89)	1312.03(997.31 to 1654.95)	-0.16 (-0.16 to -0.15)*		256172.60(188436.46 to 336737.89)	12796.82(9413.13 to 16821.37)	417662.15(309708.46 to 545213.11)	12881.04(9551.66 to 16814.82)	0.02 (0.02 to 0.02)*		9297.86(860.91 to 22293.11)	464.46(43.01 to 1113.63)	15280.06(1457.69 to 36320.85)	471.25(44.96 to 1120.16)	0.05 (0.05 to 0.06)*
Bosnia and Herzegovina	Migraine	19097.29(14498.05 to 24125.73)	1634.77(1241.07 to 2065.22)	9217.16(7010.85 to 11695.26)	1621.32(1233.23 to 2057.22)	-0.03 (-0.04 to -0.01)*		167550.39(127203.56 to 216304.40)	14342.71(10888.92 to 18516.17)	82905.30(63349.54 to 107516.15)	14583.24(11143.33 to 18912.34)	0.06 (0.05 to 0.06)*		6063.92(742.68 to 14529.83)	519.09(63.57 to 1243.79)	3010.03(382.77 to 7217.34)	529.47(67.33 to 1269.55)	0.07 (0.06 to 0.08)*
Botswana	Migraine	7436.32(5634.50 to 9300.38)	1648.85(1249.34 to 2062.17)	10403.32(7903.78 to 13025.73)	1599.85(1215.46 to 2003.13)	-0.1 (-0.11 to -0.1)*		59997.56(45081.43 to 77911.85)	13303.25(9995.90 to 17275.39)	87809.65(66531.17 to 114458.07)	13503.56(10231.31 to 17601.61)	0.05 (0.05 to 0.05)*		2186.20(207.11 to 5214.52)	484.75(45.92 to 1156.22)	3220.23(333.30 to 7769.37)	495.21(51.26 to 1194.79)	0.07 (0.07 to 0.08)*
Brazil	Migraine	1048203.18(854020.78 to 1233737.09)	2250.42(1833.52 to 2648.75)	1094209.98(911507.52 to 1277657.42)	2178.26(1814.55 to 2543.45)	-0.12 (-0.12 to -0.11)*		11475135.05(9133765.71 to 14448577.94)	24636.32(19609.56 to 31020.10)	13816623.82(10978321.50 to 17143777.99)	27504.95(21854.70 to 34128.37)	0.37 (0.36 to 0.38)*		422241.58(20713.67 to 1096089.29)	906.52(44.47 to 2353.23)	509490.66(23798.16 to 1326437.68)	1014.25(47.38 to 2640.56)	0.38 (0.36 to 0.39)*
Brunei Darussalam	Migraine	1124.56(848.42 to 1443.52)	1476.08(1113.62 to 1894.74)	1552.43(1165.92 to 2016.18)	1445.72(1085.77 to 1877.59)	-0.07 (-0.07 to -0.07)*		8935.08(6768.94 to 11539.43)	11728.02(8884.78 to 15146.45)	12770.89(9670.89 to 16498.62)	11893.06(9006.15 to 15364.56)	0.05 (0.05 to 0.05)*		315.89(33.14 to 743.10)	414.63(43.49 to 975.38)	452.87(52.26 to 1077.05)	421.74(48.67 to 1003.02)	0.06 (0.06 to 0.07)*
Bulgaria	Migraine	30566.75(23157.77 to 38377.64)	1660.41(1257.95 to 2084.70)	16007.50(12146.94 to 20031.97)	1662.11(1261.26 to 2079.99)	0.01 (0 to 0.01)*		261908.93(198637.93 to 337021.94)	14227.06(10790.14 to 18307.25)	136220.24(103251.45 to 175417.29)	14144.22(10720.95 to 18214.18)	-0.02 (-0.03 to -0.02)*		9484.55(1147.62 to 22540.80)	515.21(62.34 to 1224.43)	4946.09(592.39 to 11612.98)	513.57(61.51 to 1205.82)	-0.02 (-0.03 to -0.01)*
Burkina Faso	Migraine	58559.32(44113.02 to 74156.62)	1982.58(1493.48 to 2510.64)	140591.61(106633.78 to 177486.48)	1946.12(1476.06 to 2456.83)	-0.06 (-0.06 to -0.06)*		489277.51(367762.28 to 636411.03)	16564.91(12450.91 to 21546.25)	1208049.97(911196.53 to 1572187.36)	16722.24(12613.10 to 21762.76)	0.03 (0.03 to 0.03)*		17679.10(1351.01 to 44665.85)	598.54(45.74 to 1512.20)	44086.95(3474.07 to 110468.03)	610.27(48.09 to 1529.14)	0.07 (0.07 to 0.07)*
Burundi	Migraine	19719.05(14704.40 to 24888.12)	1176.73(877.48 to 1485.20)	45221.59(33692.63 to 57114.71)	1179.99(879.16 to 1490.32)	0.01 (0 to 0.02)		155942.25(118060.87 to 203314.63)	9305.84(7045.27 to 12132.78)	357807.28(270760.53 to 466474.33)	9336.43(7065.08 to 12171.93)	0.01 (0 to 0.02)*		5728.99(832.12 to 13160.13)	341.88(49.66 to 785.33)	13180.32(1901.58 to 30446.74)	343.92(49.62 to 794.46)	0.03 (0.01 to 0.04)*
Cabo Verde	Migraine	2198.26(1660.71 to 2791.64)	1927.91(1456.47 to 2448.32)	2875.45(2196.04 to 3645.41)	1869.19(1427.54 to 2369.70)	-0.11 (-0.11 to -0.1)*		19151.67(14454.01 to 24915.30)	16796.35(12676.42 to 21851.15)	26211.44(19886.75 to 34019.08)	17038.74(12927.38 to 22114.10)	0.05 (0.05 to 0.05)*		702.65(54.86 to 1759.36)	616.24(48.11 to 1542.99)	965.67(80.73 to 2432.89)	627.73(52.48 to 1581.50)	0.06 (0.06 to 0.07)*
Cambodia	Migraine	64670.30(49017.34 to 81709.38)	2020.94(1531.79 to 2553.41)	89640.68(67597.27 to 113755.34)	1959.25(1477.46 to 2486.32)	-0.11 (-0.11 to -0.11)*		530438.77(402050.53 to 693209.11)	16576.19(12564.06 to 21662.76)	768962.94(587797.89 to 1002564.23)	16807.02(12847.34 to 21912.78)	0.05 (0.05 to 0.05)*		19518.56(1212.71 to 50831.77)	609.95(37.90 to 1588.49)	28651.71(1836.97 to 73974.40)	626.23(40.15 to 1616.84)	0.09 (0.09 to 0.1)*
Cameroon	Migraine	62666.69(47508.09 to 79225.15)	1945.07(1474.57 to 2459.01)	186850.31(141074.58 to 237145.13)	1927.96(1455.64 to 2446.92)	-0.03 (-0.03 to -0.03)*		540797.15(408295.15 to 703531.70)	16785.41(12672.78 to 21836.41)	1625864.43(1227683.84 to 2115466.61)	16776.02(12667.51 to 21827.85)	0 (0 to 0)*		19591.18(1495.27 to 49182.70)	608.08(46.41 to 1526.55)	59435.85(4726.95 to 149077.33)	613.27(48.77 to 1538.21)	0.03 (0.02 to 0.03)*
Canada	Migraine	132494.48(102325.07 to 164075.17)	2272.98(1755.42 to 2814.76)	141601.76(108991.29 to 178595.28)	2239.50(1723.75 to 2824.57)	-0.05 (-0.06 to -0.05)*		1098232.34(862034.14 to 1384571.90)	18840.48(14788.44 to 23752.72)	1163475.35(890289.91 to 1480178.42)	18400.91(14080.36 to 23409.72)	-0.09 (-0.09 to -0.08)*		39459.46(2817.30 to 97753.40)	676.94(48.33 to 1676.99)	41797.51(2876.46 to 103168.08)	661.05(45.49 to 1631.65)	-0.09 (-0.1 to -0.08)*
Central African Republic	Migraine	13790.29(10456.73 to 17219.17)	1622.25(1230.10 to 2025.61)	28439.46(21543.06 to 35526.96)	1624.95(1230.91 to 2029.92)	0.01 (0.01 to 0.01)*		113665.43(85507.50 to 147832.04)	13371.27(10058.86 to 17390.54)	234390.64(176393.72 to 304878.05)	13392.45(10078.66 to 17419.91)	0 (0 to 0.01)*		4088.25(420.20 to 9728.02)	480.93(49.43 to 1144.38)	8520.93(856.43 to 20557.58)	486.86(48.93 to 1174.60)	0.04 (0.03 to 0.04)*
Chad	Migraine	35751.54(27165.07 to 45164.31)	1959.84(1489.14 to 2475.83)	105409.17(79848.55 to 133285.73)	1964.33(1488.00 to 2483.82)	0.01 (0.01 to 0.01)*		305227.50(230156.55 to 396808.17)	16732.06(12616.79 to 21752.36)	893064.45(672449.55 to 1160893.98)	16642.51(12531.29 to 21633.59)	-0.02 (-0.02 to -0.02)*		11094.78(836.57 to 27884.47)	608.20(45.86 to 1528.58)	32555.29(2482.06 to 81513.27)	606.68(46.25 to 1519.02)	-0.01 (-0.01 to 0)*
Chile	Migraine	58864.65(44628.27 to 74722.36)	1567.12(1188.11 to 1989.29)	61370.54(46622.40 to 78679.25)	1606.66(1220.56 to 2059.79)	0.08 (0.07 to 0.08)*		477037.48(363779.76 to 610469.70)	12699.91(9684.71 to 16252.21)	501579.19(382638.53 to 644307.02)	13131.16(10017.34 to 16867.73)	0.12 (0.11 to 0.13)*		17110.83(1715.12 to 40726.51)	455.53(45.66 to 1084.24)	17927.58(1823.20 to 43227.66)	469.34(47.73 to 1131.68)	0.11 (0.1 to 0.12)*
China	Migraine	4774697.16(3723890.59 to 5915542.81)	1318.77(1028.54 to 1633.87)	3222617.56(2544839.40 to 3984036.18)	1415.55(1117.84 to 1750.01)	0.24 (0.22 to 0.26)*		39765164.72(31433363.61 to 49897401.98)	10983.12(8681.88 to 13781.64)	26655389.77(21045445.87 to 33862550.22)	11708.55(9244.34 to 14874.34)	0.2 (0.18 to 0.22)*		1473145.61(158694.95 to 3531684.54)	406.88(43.83 to 975.45)	985701.11(96090.62 to 2387447.03)	432.98(42.21 to 1048.70)	0.2 (0.17 to 0.22)*
Colombia	Migraine	178048.13(135896.19 to 223057.74)	1740.79(1328.67 to 2180.86)	199518.17(151091.37 to 251005.64)	1687.58(1277.98 to 2123.08)	-0.11 (-0.12 to -0.11)*		1691815.03(1294374.42 to 2154267.48)	16541.03(12655.22 to 21062.47)	1978452.09(1482128.57 to 2558993.07)	16734.34(12536.29 to 21644.73)	0.04 (0.04 to 0.04)*		62728.98(4650.93 to 157522.30)	613.31(45.47 to 1540.11)	73619.43(5570.14 to 187360.15)	622.70(47.11 to 1584.75)	0.05 (0.05 to 0.06)*
Comoros	Migraine	1802.08(1342.05 to 2277.84)	1169.90(871.26 to 1478.77)	2471.28(1844.06 to 3139.77)	1151.15(858.99 to 1462.54)	-0.06 (-0.06 to -0.05)*		14272.72(10817.07 to 18628.29)	9265.80(7022.41 to 12093.42)	20277.42(15385.92 to 26178.61)	9445.47(7166.95 to 12194.31)	0.07 (0.06 to 0.07)*		526.01(73.63 to 1222.09)	341.49(47.80 to 793.37)	753.89(108.84 to 1756.94)	351.17(50.70 to 818.41)	0.1 (0.09 to 0.1)*
Congo	Migraine	13233.58(9989.54 to 16539.96)	1629.60(1230.12 to 2036.75)	25527.20(19319.93 to 31838.38)	1633.99(1236.67 to 2037.97)	0.01 (0.01 to 0.01)*		108075.85(81287.86 to 140451.22)	13308.56(10009.86 to 17295.29)	207544.71(156109.96 to 269573.61)	13284.92(9992.59 to 17255.39)	-0.01 (-0.01 to 0)*		3921.54(379.95 to 9336.97)	482.90(46.79 to 1149.76)	7572.13(753.57 to 18021.09)	484.69(48.24 to 1153.53)	0.01 (0 to 0.02)*
Cook Islands	Migraine	103.68(77.61 to 131.03)	1768.64(1323.94 to 2235.24)	73.67(55.41 to 92.89)	1780.01(1338.89 to 2244.47)	0.03 (0.02 to 0.03)*		847.96(640.68 to 1091.79)	14464.99(10929.10 to 18624.37)	610.93(461.18 to 786.42)	14761.50(11143.21 to 19001.64)	0.07 (0.06 to 0.07)*		31.28(2.26 to 78.79)	533.55(38.47 to 1344.07)	22.55(1.75 to 56.80)	544.94(42.19 to 1372.53)	0.07 (0.06 to 0.07)*
Costa Rica	Migraine	16083.14(12237.27 to 20212.45)	1746.48(1328.85 to 2194.88)	18956.78(14352.06 to 24111.40)	1694.98(1283.26 to 2155.87)	-0.1 (-0.11 to -0.1)*		149844.82(112620.18 to 195547.38)	16271.72(12229.48 to 21234.58)	184872.44(139772.02 to 240405.06)	16529.95(12497.39 to 21495.27)	0.06 (0.05 to 0.06)*		5556.12(409.68 to 14024.79)	603.34(44.49 to 1522.96)	6867.79(531.90 to 17211.01)	614.07(47.56 to 1538.88)	0.06 (0.06 to 0.07)*
C么te d'Ivoire	Migraine	73700.86(55759.46 to 93504.98)	1926.25(1457.33 to 2443.85)	154132.70(116579.17 to 195994.43)	1909.49(1444.25 to 2428.09)	-0.03 (-0.03 to -0.03)*		642817.21(484968.32 to 835811.29)	16800.70(12675.15 to 21844.80)	1348845.78(1018444.79 to 1754675.31)	16710.30(12617.10 to 21737.96)	-0.02 (-0.02 to -0.02)*		23200.13(1833.44 to 58044.28)	606.36(47.92 to 1517.05)	49166.66(3788.26 to 123596.83)	609.11(46.93 to 1531.19)	0.01 (0.01 to 0.02)*
Croatia	Migraine	17080.23(12937.05 to 21508.71)	1654.09(1252.86 to 2082.96)	10982.72(8296.33 to 13926.68)	1620.55(1224.16 to 2054.95)	-0.07 (-0.08 to -0.05)*		147827.24(112132.17 to 190522.96)	14315.95(10859.16 to 18450.71)	96344.50(73971.35 to 123850.49)	14216.09(10914.83 to 18274.73)	-0.02 (-0.03 to 0)*		5361.46(648.70 to 12662.74)	519.22(62.82 to 1226.29)	3500.68(441.16 to 8210.24)	516.54(65.10 to 1211.46)	-0.01 (-0.03 to 0)
Cuba	Migraine	49829.83(37665.65 to 63503.95)	1611.74(1218.29 to 2054.03)	32842.68(24926.46 to 41721.44)	1650.69(1252.82 to 2096.94)	0.08 (0.06 to 0.1)*		510622.56(386080.21 to 661560.55)	16516.07(12487.75 to 21398.16)	323891.39(244090.06 to 419024.49)	16278.96(12268.10 to 21060.40)	-0.05 (-0.06 to -0.04)*		18915.61(1529.86 to 47499.27)	611.82(49.48 to 1536.36)	12027.60(961.43 to 30488.87)	604.51(48.32 to 1532.39)	-0.04 (-0.05 to -0.03)*
Cyprus	Migraine	4657.74(3580.11 to 5904.12)	2449.40(1882.69 to 3104.84)	5234.30(4030.12 to 6666.84)	2419.72(1863.05 to 3081.96)	-0.04 (-0.04 to -0.04)*		38657.39(29721.38 to 49169.89)	20329.02(15629.78 to 25857.30)	45025.27(34620.86 to 57058.38)	20814.39(16004.61 to 26377.09)	0.08 (0.08 to 0.09)*		1386.89(95.14 to 3504.69)	729.34(50.03 to 1843.03)	1617.17(114.65 to 4037.29)	747.59(53.00 to 1866.37)	0.09 (0.08 to 0.09)*
Czechia	Migraine	39796.98(30006.40 to 49932.18)	1673.38(1261.70 to 2099.54)	25520.24(19363.74 to 31867.10)	1678.88(1273.87 to 2096.42)	0.01 (0.01 to 0.02)*		335029.85(252435.96 to 431961.20)	14087.26(10614.37 to 18163.01)	213488.82(161370.79 to 274653.01)	14044.64(10615.98 to 18068.40)	-0.01 (-0.02 to 0)*		12144.05(1451.60 to 28608.03)	510.63(61.04 to 1202.90)	7733.77(902.67 to 18345.70)	508.78(59.38 to 1206.90)	-0.01 (-0.02 to 0)*
Democratic People's Republic of Korea	Migraine	80883.77(60923.50 to 103393.37)	1463.58(1102.40 to 1870.88)	78099.28(58906.73 to 100099.35)	1420.52(1071.44 to 1820.68)	-0.1 (-0.11 to -0.1)*		692192.77(524956.59 to 898453.46)	12525.09(9498.99 to 16257.34)	676805.64(513581.05 to 877980.12)	12310.21(9341.37 to 15969.31)	-0.06 (-0.07 to -0.05)*		25540.04(2265.60 to 61644.88)	462.14(41.00 to 1115.45)	24972.13(2311.01 to 59913.43)	454.21(42.03 to 1089.75)	-0.06 (-0.06 to -0.05)*
Democratic Republic of the Congo	Migraine	195549.56(147932.03 to 243872.58)	1628.07(1231.62 to 2030.38)	471311.11(356469.26 to 588158.53)	1626.55(1230.22 to 2029.81)	0 (0 to 0)*		1589149.18(1195363.09 to 2064314.01)	13230.61(9952.11 to 17186.64)	3834631.75(2883488.64 to 4981872.28)	13233.79(9951.27 to 17193.05)	0 (0 to 0)		56954.27(5711.43 to 136418.23)	474.18(47.55 to 1135.76)	138739.93(13901.63 to 332453.84)	478.81(47.98 to 1147.34)	0.04 (0.03 to 0.04)*
Denmark	Migraine	23786.17(18171.10 to 30004.80)	2175.62(1662.04 to 2744.42)	23879.99(18144.38 to 30313.84)	2239.46(1701.57 to 2842.82)	0.1 (0.09 to 0.1)*		196815.59(152044.67 to 250552.35)	18001.91(13906.90 to 22916.99)	194767.75(149213.93 to 248163.03)	18265.24(13993.22 to 23272.63)	0.06 (0.05 to 0.06)*		7118.85(553.76 to 17347.78)	651.13(50.65 to 1586.73)	7038.23(544.39 to 17596.50)	660.04(51.05 to 1650.19)	0.05 (0.04 to 0.06)*
Djibouti	Migraine	1896.30(1415.10 to 2408.66)	1128.38(842.04 to 1433.26)	3707.69(2763.62 to 4701.86)	1130.61(842.73 to 1433.77)	0 (0 to 0.01)		15479.51(11752.75 to 20017.21)	9210.97(6993.39 to 11911.10)	30161.07(22900.24 to 39040.53)	9197.23(6983.14 to 11904.91)	0 (-0.01 to 0)		575.29(83.22 to 1331.10)	342.32(49.52 to 792.06)	1122.30(166.17 to 2647.16)	342.23(50.67 to 807.22)	0 (-0.01 to 0.01)
Dominica	Migraine	393.08(295.54 to 496.80)	1718.66(1292.19 to 2172.16)	279.00(210.19 to 353.93)	1690.75(1273.78 to 2144.82)	-0.05 (-0.06 to -0.05)*		3651.32(2738.43 to 4734.81)	15964.72(11973.30 to 20702.09)	2659.77(2000.36 to 3447.37)	16118.23(12122.17 to 20891.04)	0.03 (0.03 to 0.03)*		135.36(10.21 to 347.16)	591.85(44.63 to 1517.87)	98.50(7.48 to 247.41)	596.90(45.32 to 1499.29)	0.03 (0.02 to 0.03)*
Dominican Republic	Migraine	41428.09(31159.34 to 52234.36)	1740.41(1309.02 to 2194.39)	49130.13(37142.90 to 61978.38)	1694.37(1280.97 to 2137.48)	-0.09 (-0.09 to -0.09)*		388504.02(291634.25 to 502479.14)	16321.21(12251.67 to 21109.35)	471552.11(354987.35 to 610183.75)	16262.65(12242.62 to 21043.71)	-0.01 (-0.01 to -0.01)*		14389.41(1102.62 to 36671.85)	604.50(46.32 to 1540.60)	17450.30(1336.67 to 44041.33)	601.82(46.10 to 1518.87)	-0.02 (-0.02 to -0.01)*
Ecuador	Migraine	46717.68(36190.79 to 58167.14)	1432.08(1109.39 to 1783.06)	69973.41(53249.15 to 88855.51)	1425.22(1084.58 to 1809.81)	-0.03 (-0.04 to -0.02)*		469164.41(360122.88 to 615821.98)	14381.78(11039.22 to 18877.42)	721845.60(543329.78 to 949040.00)	14702.52(11066.52 to 19330.01)	0.08 (0.08 to 0.08)*		17189.29(1476.49 to 42277.74)	526.92(45.26 to 1295.98)	26555.74(2292.21 to 65237.54)	540.89(46.69 to 1328.76)	0.09 (0.09 to 0.1)*
Egypt	Migraine	337444.74(255881.24 to 421137.58)	1966.38(1491.09 to 2454.09)	573258.58(447418.93 to 700413.19)	2018.33(1575.28 to 2466.02)	0.09 (0.09 to 0.09)*		3161285.94(2387033.78 to 4140972.72)	18421.69(13909.91 to 24130.59)	5824744.64(4654049.12 to 7333583.80)	20507.81(16386.01 to 25820.14)	0.37 (0.36 to 0.39)*		122127.62(12312.10 to 308562.85)	711.67(71.75 to 1798.08)	224664.89(21055.36 to 566026.42)	791.00(74.13 to 1992.87)	0.37 (0.36 to 0.38)*
El Salvador	Migraine	31712.25(24106.91 to 40095.32)	1783.74(1355.96 to 2255.27)	29650.46(22439.06 to 37719.84)	1687.76(1277.27 to 2147.08)	-0.19 (-0.2 to -0.19)*		289507.08(217003.57 to 378886.31)	16284.08(12205.93 to 21311.45)	290957.36(220038.39 to 378213.51)	16561.84(12525.00 to 21528.63)	0.06 (0.06 to 0.06)*		10617.83(798.66 to 26622.37)	597.23(44.92 to 1497.44)	10810.86(858.65 to 27335.38)	615.37(48.88 to 1555.98)	0.1 (0.1 to 0.11)*
Equatorial Guinea	Migraine	2101.42(1590.10 to 2623.19)	1640.43(1241.28 to 2047.73)	8253.04(6245.17 to 10337.32)	1555.64(1177.17 to 1948.51)	-0.18 (-0.18 to -0.18)*		17020.32(12799.86 to 22114.35)	13286.51(9991.90 to 17263.04)	68793.10(51722.43 to 89651.40)	12967.04(9749.33 to 16898.69)	-0.09 (-0.09 to -0.08)*		610.42(59.45 to 1472.48)	476.51(46.41 to 1149.46)	2506.91(255.13 to 6021.93)	472.54(48.09 to 1135.09)	-0.03 (-0.04 to -0.02)*
Eritrea	Migraine	11472.15(8550.91 to 14518.33)	1161.13(865.46 to 1469.45)	26005.29(19371.54 to 33010.04)	1152.27(858.34 to 1462.65)	-0.03 (-0.03 to -0.03)*		91079.64(69115.17 to 118817.26)	9218.45(6995.36 to 12025.86)	211558.83(160470.90 to 273740.54)	9374.00(7110.34 to 12129.22)	0.06 (0.06 to 0.06)*		3301.93(467.31 to 7606.26)	334.20(47.30 to 769.85)	7845.88(1144.03 to 18345.47)	347.64(50.69 to 812.87)	0.14 (0.13 to 0.14)*
Estonia	Migraine	4987.84(3746.07 to 6338.43)	1527.06(1146.88 to 1940.55)	3048.68(2290.51 to 3870.48)	1543.15(1159.39 to 1959.13)	0.04 (0.03 to 0.04)*		43604.79(33010.34 to 56498.95)	13349.86(10106.31 to 17297.49)	26209.46(19875.09 to 33874.18)	13266.48(10060.20 to 17146.14)	-0.02 (-0.03 to -0.01)*		1649.07(253.21 to 3845.38)	504.87(77.52 to 1177.28)	990.91(153.51 to 2302.68)	501.57(77.70 to 1165.55)	-0.02 (-0.03 to -0.01)*
Eswatini	Migraine	4548.49(3448.28 to 5690.96)	1652.59(1252.86 to 2067.68)	5865.48(4452.14 to 7340.03)	1601.47(1215.58 to 2004.07)	-0.11 (-0.11 to -0.11)*		36569.62(27448.08 to 47449.54)	13286.75(9972.64 to 17239.73)	49254.54(37199.27 to 64170.69)	13448.09(10156.61 to 17520.68)	0.04 (0.04 to 0.04)*		1338.92(124.31 to 3208.83)	486.47(45.16 to 1165.86)	1802.31(182.26 to 4406.76)	492.09(49.76 to 1203.19)	0.04 (0.03 to 0.04)*
Ethiopia	Migraine	174144.83(134247.68 to 213260.02)	1061.53(818.33 to 1299.96)	402040.70(312227.48 to 495000.89)	1078.18(837.33 to 1327.48)	0.05 (0.05 to 0.05)*		1300848.83(1022016.50 to 1654571.98)	7929.53(6229.87 to 10085.71)	3053168.39(2413623.34 to 3876069.52)	8187.92(6472.80 to 10394.76)	0.12 (0.11 to 0.12)*		47385.93(6800.80 to 109673.45)	288.85(41.46 to 668.53)	111706.19(15412.22 to 262021.24)	299.57(41.33 to 702.68)	0.13 (0.12 to 0.13)*
Fiji	Migraine	4239.60(3178.71 to 5335.43)	1779.84(1334.46 to 2239.88)	4172.52(3133.81 to 5246.88)	1767.40(1327.42 to 2222.48)	-0.02 (-0.03 to -0.02)*		34415.15(26022.24 to 44343.16)	14447.90(10924.45 to 18615.80)	34352.54(25942.84 to 44241.63)	14551.08(10988.90 to 18739.92)	0.03 (0.02 to 0.03)*		1262.76(91.29 to 3184.37)	530.12(38.32 to 1336.84)	1260.81(93.24 to 3174.94)	534.05(39.50 to 1344.85)	0.03 (0.02 to 0.03)*
Finland	Migraine	23880.55(18392.04 to 30328.73)	2453.29(1889.45 to 3115.73)	22539.94(17321.60 to 28645.75)	2456.25(1887.59 to 3121.62)	0 (0 to 0.01)*		200567.45(154251.95 to 254815.76)	20604.66(15846.58 to 26177.69)	188105.05(144472.70 to 239273.07)	20498.43(15743.67 to 26074.38)	-0.02 (-0.03 to -0.01)*		7188.27(503.10 to 17848.02)	738.46(51.68 to 1833.56)	6736.65(451.33 to 16971.73)	734.11(49.18 to 1849.47)	-0.02 (-0.02 to -0.01)*
France	Migraine	306360.07(234511.25 to 389977.34)	2424.22(1855.68 to 3085.88)	288876.39(223050.82 to 361921.18)	2390.79(1846.01 to 2995.33)	-0.05 (-0.05 to -0.04)*		2599106.48(1989139.87 to 3303639.72)	20566.67(15740.02 to 26141.62)	2359148.63(1852936.42 to 3013418.03)	19524.74(15335.24 to 24939.60)	-0.18 (-0.18 to -0.17)*		93675.89(7269.50 to 225886.68)	741.26(57.52 to 1787.44)	85328.22(6787.73 to 210917.45)	706.19(56.18 to 1745.59)	-0.17 (-0.17 to -0.16)*
Gabon	Migraine	4965.57(3758.26 to 6200.83)	1629.40(1233.23 to 2034.73)	8583.70(6517.86 to 10750.88)	1614.50(1225.93 to 2022.12)	-0.03 (-0.03 to -0.03)*		40742.77(30648.26 to 52973.33)	13369.28(10056.88 to 17382.61)	72486.50(54857.89 to 94510.06)	13633.87(10318.13 to 17776.25)	0.07 (0.07 to 0.07)*		1477.94(150.11 to 3539.25)	484.97(49.26 to 1161.36)	2637.37(261.22 to 6377.12)	496.06(49.13 to 1199.46)	0.08 (0.07 to 0.09)*
Gambia	Migraine	6081.14(4600.99 to 7700.29)	1940.34(1468.06 to 2456.97)	14747.09(11145.43 to 18754.68)	1923.12(1453.44 to 2445.73)	-0.03 (-0.03 to -0.03)*		52717.85(39783.52 to 68569.72)	16820.93(12693.92 to 21878.87)	129669.47(98148.41 to 168852.05)	16909.76(12799.20 to 22019.42)	0.02 (0.02 to 0.02)*		1915.92(149.19 to 4742.54)	611.32(47.60 to 1513.23)	4727.08(365.40 to 11834.65)	616.44(47.65 to 1543.32)	0.03 (0.02 to 0.03)*
Georgia	Migraine	21729.56(16420.32 to 27486.76)	1691.80(1278.44 to 2140.04)	10477.44(7929.54 to 13224.66)	1671.08(1264.71 to 2109.24)	-0.04 (-0.05 to -0.04)*		184344.18(139898.42 to 237776.83)	14352.52(10892.10 to 18512.63)	88799.68(67465.09 to 114280.25)	14162.94(10760.22 to 18226.92)	-0.05 (-0.05 to -0.04)*		6681.80(704.88 to 16127.99)	520.23(54.88 to 1255.68)	3218.91(328.25 to 7713.73)	513.39(52.35 to 1230.29)	-0.05 (-0.05 to -0.04)*
Germany	Migraine	369068.61(286809.51 to 467504.90)	2478.13(1925.79 to 3139.08)	327732.15(253932.53 to 413052.98)	2564.94(1987.36 to 3232.69)	0.1 (0.07 to 0.13)*		3355940.49(2593721.10 to 4286449.06)	22533.59(17415.64 to 28781.53)	2891497.00(2259849.81 to 3650077.76)	22629.79(17686.32 to 28566.69)	-0.03 (-0.09 to 0.02)		119562.73(8132.42 to 295270.57)	802.81(54.61 to 1982.61)	102744.75(6859.09 to 254258.99)	804.11(53.68 to 1989.91)	-0.03 (-0.08 to 0.01)
Ghana	Migraine	91093.25(68914.78 to 115412.06)	1932.11(1461.70 to 2447.92)	188184.25(143163.78 to 239122.65)	1894.75(1441.46 to 2407.63)	-0.07 (-0.07 to -0.07)*		790149.25(596254.87 to 1027800.55)	16759.27(12646.72 to 21799.91)	1686343.05(1277213.96 to 2193393.00)	16979.09(12859.74 to 22084.36)	0.04 (0.04 to 0.05)*		28806.27(2237.50 to 72912.00)	610.99(47.46 to 1546.48)	61830.69(5080.48 to 154771.20)	622.55(51.15 to 1558.33)	0.06 (0.06 to 0.07)*
Greece	Migraine	59167.45(45428.81 to 74459.22)	2525.36(1938.97 to 3178.04)	39529.05(30418.38 to 49808.72)	2548.72(1961.29 to 3211.53)	0.03 (0.03 to 0.04)*		513483.02(398188.64 to 649423.68)	21916.26(16995.31 to 27718.42)	333408.82(256257.00 to 427638.42)	21497.26(16522.73 to 27572.92)	-0.07 (-0.07 to -0.06)*		18282.81(1199.79 to 44779.17)	780.34(51.21 to 1911.24)	11870.08(766.94 to 29802.70)	765.35(49.45 to 1921.59)	-0.07 (-0.07 to -0.06)*
Greenland	Migraine	300.76(232.78 to 377.74)	2176.06(1684.20 to 2733.01)	259.45(200.75 to 323.85)	2257.51(1746.74 to 2817.87)	0.12 (0.12 to 0.13)*		2627.50(2036.17 to 3333.43)	19010.32(14731.94 to 24117.80)	2140.62(1653.60 to 2716.45)	18625.87(14388.24 to 23636.28)	-0.08 (-0.1 to -0.07)*		93.06(7.15 to 227.97)	673.27(51.70 to 1649.38)	76.24(5.23 to 186.42)	663.40(45.53 to 1622.10)	-0.06 (-0.08 to -0.05)*
Grenada	Migraine	461.01(345.20 to 583.29)	1757.71(1316.13 to 2223.92)	429.70(326.46 to 543.52)	1646.75(1251.12 to 2082.93)	-0.23 (-0.23 to -0.22)*		4179.43(3131.31 to 5418.69)	15934.97(11938.78 to 20659.90)	4226.03(3184.13 to 5459.47)	16195.52(12202.64 to 20922.46)	0.06 (0.06 to 0.06)*		154.56(11.62 to 390.56)	589.31(44.32 to 1489.09)	156.76(12.16 to 398.71)	600.76(46.62 to 1527.97)	0.06 (0.06 to 0.07)*
Guam	Migraine	670.18(506.59 to 849.53)	1709.17(1291.97 to 2166.57)	729.32(549.65 to 919.69)	1748.17(1317.51 to 2204.50)	0.08 (0.07 to 0.08)*		5766.72(4382.95 to 7444.46)	14706.94(11177.89 to 18985.70)	6081.86(4621.48 to 7826.73)	14578.22(11077.69 to 18760.69)	-0.03 (-0.03 to -0.03)*		213.31(15.71 to 536.15)	544.00(40.07 to 1367.35)	224.19(17.28 to 565.76)	537.39(41.42 to 1356.12)	-0.04 (-0.05 to -0.04)*
Guatemala	Migraine	45052.92(34164.39 to 56943.34)	1808.93(1371.74 to 2286.34)	96272.94(72866.50 to 122663.94)	1704.58(1290.15 to 2171.85)	-0.21 (-0.21 to -0.2)*		402814.88(301691.47 to 527421.66)	16173.48(12113.26 to 21176.59)	925178.89(696371.91 to 1205590.89)	16380.94(12329.76 to 21345.84)	0.05 (0.04 to 0.05)*		14750.74(1066.15 to 37261.35)	592.26(42.81 to 1496.09)	34298.96(2560.59 to 86081.73)	607.29(45.34 to 1524.14)	0.09 (0.09 to 0.1)*
Guinea	Migraine	34357.83(26087.12 to 43365.92)	1946.26(1477.75 to 2456.54)	79312.03(60161.41 to 100087.97)	1953.24(1481.61 to 2464.89)	0.02 (0.01 to 0.02)*		295504.34(222844.39 to 384315.29)	16739.38(12623.43 to 21770.24)	681712.60(514520.83 to 887099.21)	16788.70(12671.22 to 21846.80)	0.01 (0.01 to 0.01)*		10727.80(850.86 to 26695.46)	607.70(48.20 to 1512.21)	24936.84(1906.86 to 61703.67)	614.13(46.96 to 1519.59)	0.03 (0.03 to 0.04)*
Guinea-Bissau	Migraine	6302.89(4779.03 to 7954.52)	1950.38(1478.83 to 2461.47)	12052.58(9117.21 to 15304.04)	1921.87(1453.81 to 2440.34)	-0.05 (-0.05 to -0.05)*		54138.75(40849.55 to 70465.08)	16752.82(12640.58 to 21804.87)	105782.17(79959.75 to 137656.16)	16867.76(12750.18 to 21950.31)	0.02 (0.02 to 0.02)*		1967.51(152.50 to 4911.49)	608.83(47.19 to 1519.82)	3863.20(311.18 to 9637.45)	616.02(49.62 to 1536.76)	0.04 (0.03 to 0.04)*
Guyana	Migraine	4508.66(3388.66 to 5699.55)	1738.86(1306.91 to 2198.15)	3713.19(2821.40 to 4692.65)	1669.22(1268.33 to 2109.53)	-0.14 (-0.15 to -0.14)*		42035.74(31506.47 to 54365.83)	16211.97(12151.14 to 20967.34)	36363.72(27412.66 to 46967.06)	16346.87(12323.03 to 21113.48)	0.03 (0.03 to 0.03)*		1539.37(117.98 to 3885.78)	593.69(45.50 to 1498.63)	1337.67(106.43 to 3386.60)	601.33(47.85 to 1522.41)	0.05 (0.04 to 0.05)*
Haiti	Migraine	34816.70(26084.31 to 43991.75)	1794.91(1344.73 to 2267.91)	64144.25(48246.28 to 81124.53)	1744.45(1312.09 to 2206.24)	-0.1 (-0.1 to -0.1)*		312346.09(233471.49 to 405322.77)	16102.39(12036.17 to 20895.62)	593773.22(444942.39 to 768195.25)	16148.12(12100.55 to 20891.66)	0.01 (0.01 to 0.01)*		11408.81(833.25 to 28698.07)	588.16(42.96 to 1479.47)	21717.11(1621.85 to 54066.50)	590.61(44.11 to 1470.38)	0.01 (0.01 to 0.02)*
Honduras	Migraine	27859.68(21135.97 to 35282.25)	1817.76(1379.06 to 2302.07)	54105.32(41078.24 to 68653.13)	1724.80(1309.52 to 2188.56)	-0.18 (-0.18 to -0.18)*		246568.26(184938.54 to 323447.58)	16087.88(12066.71 to 21104.03)	515696.99(387594.71 to 672929.97)	16439.69(12355.97 to 21452.05)	0.08 (0.07 to 0.08)*		9110.68(640.88 to 22911.57)	594.45(41.82 to 1494.91)	19128.93(1470.58 to 48225.19)	609.80(46.88 to 1537.35)	0.1 (0.09 to 0.1)*
Hungary	Migraine	38671.90(29187.33 to 48328.69)	1676.77(1265.53 to 2095.47)	24584.74(18674.05 to 31035.65)	1644.19(1248.89 to 2075.61)	-0.07 (-0.07 to -0.06)*		324172.50(244472.86 to 417985.75)	14055.72(10600.04 to 18123.35)	214462.05(162897.45 to 276538.79)	14342.86(10894.31 to 18494.45)	0.07 (0.06 to 0.07)*		11744.45(1399.68 to 27868.74)	509.22(60.69 to 1208.35)	7795.88(971.02 to 18332.99)	521.38(64.94 to 1226.08)	0.08 (0.07 to 0.08)*
Iceland	Migraine	1554.42(1192.90 to 1982.87)	2458.90(1887.02 to 3136.65)	1670.14(1285.28 to 2125.48)	2453.66(1888.25 to 3122.61)	-0.01 (-0.02 to -0.01)*		13018.44(9995.74 to 16573.03)	20593.52(15811.99 to 26216.43)	14018.89(10776.76 to 17821.50)	20595.61(15832.49 to 26182.15)	0 (-0.01 to 0.01)		467.40(31.79 to 1176.02)	739.38(50.30 to 1860.32)	503.36(35.18 to 1255.38)	739.50(51.69 to 1844.32)	0 (-0.01 to 0.01)
India	Migraine	4986333.38(3920810.68 to 6109380.97)	1933.54(1520.36 to 2369.02)	7493754.26(5854508.41 to 9144678.87)	1886.02(1473.45 to 2301.52)	-0.09 (-0.11 to -0.08)*		42141400.71(33163427.78 to 52858937.07)	16341.07(12859.71 to 20496.99)	65058715.28(51589939.87 to 81781422.66)	16373.87(12984.07 to 20582.61)	0 (-0.02 to 0.01)		1513021.28(112555.49 to 3737702.90)	586.70(43.65 to 1449.36)	2356942.08(184172.55 to 5814581.99)	593.19(46.35 to 1463.40)	0.03 (0.02 to 0.04)*
Indonesia	Migraine	1239894.79(974580.42 to 1512597.52)	2084.66(1638.58 to 2543.16)	1394248.39(1100540.98 to 1703601.04)	2053.78(1621.14 to 2509.47)	-0.05 (-0.05 to -0.05)*		9912551.41(7858602.49 to 12351006.52)	16666.17(13212.83 to 20766.00)	11415896.68(9040975.21 to 14196300.13)	16816.02(13317.68 to 20911.66)	0.03 (0.03 to 0.03)*		368949.78(24442.89 to 952699.36)	620.32(41.10 to 1601.79)	426434.64(28768.42 to 1094980.20)	628.15(42.38 to 1612.94)	0.04 (0.04 to 0.05)*
Iran (Islamic Republic of)	Migraine	396848.29(311555.82 to 479538.26)	2066.95(1622.71 to 2497.64)	354442.52(281270.96 to 428900.12)	2013.55(1597.87 to 2436.54)	-0.1 (-0.11 to -0.08)*		3509186.66(2786724.09 to 4394463.01)	18277.31(14514.43 to 22888.20)	3187495.49(2553405.32 to 3996405.60)	18107.83(14505.63 to 22703.17)	-0.04 (-0.07 to -0.01)*		134929.82(14756.59 to 336022.97)	702.77(76.86 to 1750.15)	122917.43(14639.92 to 304742.52)	698.28(83.17 to 1731.21)	-0.02 (-0.04 to 0)*
Iraq	Migraine	112661.58(85091.33 to 141629.91)	1979.20(1494.85 to 2488.10)	249969.49(188720.17 to 314665.83)	1893.21(1429.32 to 2383.20)	-0.16 (-0.17 to -0.15)*		1030283.81(771776.79 to 1337722.36)	18099.63(13558.28 to 23500.60)	2433494.98(1835634.57 to 3125343.58)	18430.72(13902.66 to 23670.62)	0.06 (0.06 to 0.06)*		39498.53(3968.53 to 99894.18)	693.90(69.72 to 1754.90)	93940.25(9967.68 to 236686.00)	711.48(75.49 to 1792.60)	0.09 (0.08 to 0.09)*
Ireland	Migraine	24284.74(18468.78 to 30706.36)	2493.58(1896.39 to 3152.96)	23725.07(18140.65 to 29971.84)	2487.44(1901.94 to 3142.38)	-0.01 (-0.01 to 0)*		195071.42(149943.28 to 249346.55)	20030.10(15396.31 to 25603.12)	192565.01(147534.14 to 245359.57)	20189.34(15468.11 to 25724.55)	0.03 (0.02 to 0.03)*		6980.34(473.79 to 17396.89)	716.75(48.65 to 1786.33)	6882.19(453.92 to 17337.41)	721.56(47.59 to 1817.73)	0.02 (0.02 to 0.03)*
Israel	Migraine	33894.60(25789.76 to 42829.30)	2491.55(1895.78 to 3148.33)	53757.15(41131.19 to 67931.73)	2482.03(1899.08 to 3136.49)	-0.01 (-0.01 to -0.01)*		272739.06(209586.21 to 348547.83)	20048.73(15406.44 to 25621.35)	437328.27(335147.44 to 557225.76)	20191.96(15474.15 to 25727.77)	0.02 (0.02 to 0.03)*		9795.30(639.89 to 24479.03)	720.04(47.04 to 1799.42)	15721.15(1035.25 to 39587.48)	725.86(47.80 to 1827.80)	0.03 (0.02 to 0.03)*
Italy	Migraine	334756.57(268206.89 to 404604.50)	2674.07(2142.47 to 3232.02)	248663.71(199584.01 to 299266.38)	2853.68(2290.44 to 3434.40)	0.24 (0.21 to 0.26)*		2851627.65(2315186.08 to 3526666.58)	22779.11(18493.95 to 28171.39)	2027523.06(1652949.34 to 2501459.33)	23268.00(18969.36 to 28706.92)	0.08 (0.06 to 0.1)*		102911.96(6446.13 to 257806.28)	822.07(51.49 to 2059.38)	73319.39(4307.00 to 184633.99)	841.42(49.43 to 2118.87)	0.09 (0.06 to 0.11)*
Jamaica	Migraine	13281.27(9980.26 to 16784.63)	1738.94(1306.73 to 2197.64)	12316.31(9353.35 to 15580.41)	1664.02(1263.70 to 2105.02)	-0.15 (-0.15 to -0.15)*		123571.31(92586.63 to 159880.33)	16179.37(12122.50 to 20933.36)	120846.50(91093.17 to 156052.37)	16327.20(12307.32 to 21083.76)	0.03 (0.03 to 0.03)*		4584.80(337.49 to 11399.65)	600.29(44.19 to 1492.57)	4480.58(355.01 to 11287.80)	605.36(47.96 to 1525.06)	0.03 (0.02 to 0.03)*
Japan	Migraine	418624.15(326776.43 to 513692.91)	1489.54(1162.73 to 1827.81)	265941.83(209740.51 to 330130.88)	1502.39(1184.89 to 1865.02)	0.03 (0.02 to 0.04)*		3283521.32(2621758.99 to 4113257.89)	11683.36(9328.69 to 14635.71)	2110327.92(1684329.19 to 2656717.56)	11921.93(9515.32 to 15008.66)	0.07 (0.06 to 0.07)*		116460.45(13530.63 to 282567.77)	414.39(48.14 to 1005.43)	74810.30(8511.50 to 178259.46)	422.63(48.08 to 1007.05)	0.06 (0.06 to 0.07)*
Jordan	Migraine	26144.20(19773.51 to 32882.46)	1911.93(1446.04 to 2404.71)	67489.50(51061.17 to 84454.63)	1904.72(1441.07 to 2383.52)	-0.01 (-0.02 to 0)*		248163.38(186577.82 to 321084.24)	18148.27(13644.50 to 23481.00)	645072.09(485792.07 to 833766.75)	18205.56(13710.28 to 23531.00)	0.01 (0.01 to 0.01)*		9602.34(1006.40 to 24275.14)	702.22(73.60 to 1775.25)	24997.47(2705.16 to 63256.26)	705.49(76.35 to 1785.25)	0.01 (0.01 to 0.02)*
Kazakhstan	Migraine	74545.26(56278.23 to 93306.19)	1706.58(1288.39 to 2136.07)	66836.64(50584.32 to 83531.84)	1710.40(1294.49 to 2137.65)	0.01 (0 to 0.01)*		619127.36(468049.11 to 798859.54)	14173.77(10715.12 to 18288.41)	554341.73(419750.59 to 713514.09)	14186.04(10741.75 to 18259.39)	0 (-0.01 to 0.01)		22348.26(2242.86 to 53624.97)	511.62(51.35 to 1227.64)	20038.09(2058.66 to 47429.89)	512.79(52.68 to 1213.77)	0 (-0.01 to 0.01)
Kenya	Migraine	97065.27(74931.49 to 119401.69)	1224.81(945.51 to 1506.66)	206992.86(160651.63 to 255090.48)	1207.29(937.00 to 1487.82)	-0.05 (-0.05 to -0.05)*		743162.88(587724.89 to 939678.00)	9377.51(7416.13 to 11857.21)	1630237.96(1289118.58 to 2052704.40)	9508.40(7518.82 to 11972.45)	0.05 (0.05 to 0.05)*		27516.09(4010.44 to 63423.23)	347.21(50.61 to 800.30)	60664.51(9002.83 to 139516.47)	353.83(52.51 to 813.73)	0.07 (0.06 to 0.07)*
Kiribati	Migraine	394.21(296.94 to 497.09)	1764.33(1329.01 to 2224.79)	618.23(463.28 to 777.55)	1783.76(1336.69 to 2243.45)	0.04 (0.03 to 0.04)*		3279.24(2487.92 to 4218.70)	14676.67(11135.01 to 18881.34)	5039.11(3806.26 to 6492.84)	14539.25(10982.13 to 18733.68)	-0.03 (-0.04 to -0.03)*		119.84(8.59 to 304.50)	536.36(38.46 to 1362.83)	184.60(13.07 to 465.02)	532.62(37.72 to 1341.71)	-0.03 (-0.03 to -0.02)*
Kuwait	Migraine	8984.39(6868.61 to 11278.75)	1895.75(1449.31 to 2379.88)	15160.22(11500.53 to 19093.34)	1889.39(1433.29 to 2379.56)	0 (-0.01 to 0.01)		86388.01(65124.72 to 110812.33)	18228.34(13741.67 to 23382.00)	147894.74(113437.65 to 190599.15)	18431.81(14137.50 to 23753.97)	0.04 (0.03 to 0.04)*		3330.17(349.73 to 8388.83)	702.68(73.79 to 1770.09)	5700.87(612.21 to 14549.70)	710.49(76.30 to 1813.30)	0.04 (0.03 to 0.04)*
Kyrgyzstan	Migraine	22182.05(16727.78 to 27694.60)	1716.11(1294.14 to 2142.59)	28761.13(21763.63 to 36263.56)	1694.80(1282.46 to 2136.89)	-0.04 (-0.05 to -0.04)*		182879.64(138047.83 to 235754.04)	14148.48(10680.07 to 18239.11)	242928.46(184458.18 to 312692.61)	14314.97(10869.51 to 18425.95)	0.04 (0.04 to 0.05)*		6600.10(662.07 to 15881.67)	510.62(51.22 to 1228.69)	8801.19(902.34 to 20598.88)	518.63(53.17 to 1213.82)	0.05 (0.05 to 0.06)*
Lao People's Democratic Republic	Migraine	26288.14(19853.11 to 33287.23)	2030.05(1533.12 to 2570.54)	41264.54(31089.26 to 52431.90)	1959.66(1476.43 to 2490.00)	-0.12 (-0.12 to -0.12)*		214017.88(161903.25 to 280215.64)	16527.12(12502.67 to 21639.12)	355781.50(271903.64 to 464806.89)	16896.13(12912.76 to 22073.77)	0.08 (0.07 to 0.08)*		7929.51(480.74 to 20931.98)	612.34(37.12 to 1616.43)	13249.08(853.59 to 34764.21)	629.20(40.54 to 1650.96)	0.1 (0.09 to 0.1)*
Latvia	Migraine	8187.62(6175.49 to 10404.86)	1516.92(1144.13 to 1927.71)	4228.50(3169.99 to 5375.49)	1542.27(1156.20 to 1960.61)	0.06 (0.06 to 0.07)*		72925.20(55346.18 to 94448.36)	13510.85(10253.99 to 17498.45)	36314.60(27477.52 to 47041.23)	13245.11(10021.94 to 17157.46)	-0.07 (-0.08 to -0.06)*		2764.85(432.71 to 6445.45)	512.24(80.17 to 1194.15)	1373.95(208.76 to 3238.36)	501.13(76.14 to 1181.13)	-0.09 (-0.1 to -0.08)*
Lebanon	Migraine	18066.59(13682.39 to 22686.84)	1925.63(1458.34 to 2418.08)	21195.61(16128.10 to 26576.87)	1920.16(1461.08 to 2407.66)	-0.01 (-0.02 to 0)		170668.68(128365.18 to 220700.48)	18190.78(13681.85 to 23523.44)	200498.69(150974.15 to 258913.44)	18163.61(13677.08 to 23455.53)	-0.01 (-0.01 to 0)*		6551.16(678.86 to 16470.89)	698.26(72.36 to 1755.56)	7761.66(819.28 to 19570.21)	703.15(74.22 to 1772.91)	0.02 (0.02 to 0.03)*
Lesotho	Migraine	9806.44(7437.58 to 12267.68)	1641.34(1244.85 to 2053.28)	10400.90(7899.10 to 13048.13)	1594.47(1210.94 to 2000.29)	-0.1 (-0.1 to -0.1)*		79021.05(59337.31 to 102642.72)	13226.02(9931.49 to 17179.66)	88311.54(66877.42 to 115163.81)	13538.23(10252.36 to 17654.71)	0.08 (0.08 to 0.08)*		2883.62(280.62 to 6884.50)	482.64(46.97 to 1152.28)	3233.51(331.07 to 7695.22)	495.70(50.75 to 1179.68)	0.09 (0.09 to 0.09)*
Liberia	Migraine	11654.05(8744.71 to 14803.96)	2015.42(1512.28 to 2560.15)	30525.23(23049.45 to 38816.95)	1923.09(1452.12 to 2445.47)	-0.14 (-0.16 to -0.11)*		95467.22(70988.53 to 124484.44)	16509.81(12276.54 to 21527.96)	266827.44(201630.57 to 347334.60)	16810.13(12702.72 to 21882.08)	0.05 (0.05 to 0.06)*		3411.19(250.66 to 8561.48)	589.92(43.35 to 1480.60)	9658.31(772.13 to 24077.90)	608.47(48.64 to 1516.91)	0.1 (0.1 to 0.11)*
Libya	Migraine	28235.20(21329.05 to 35510.46)	1974.52(1491.56 to 2483.28)	32427.12(24486.83 to 40744.23)	1873.61(1414.83 to 2354.17)	-0.17 (-0.18 to -0.17)*		258696.71(193912.06 to 335827.75)	18090.91(13560.46 to 23484.76)	320647.16(241968.91 to 412225.70)	18526.71(13980.75 to 23818.04)	0.08 (0.08 to 0.08)*		9976.88(1005.15 to 24991.16)	697.69(70.29 to 1747.66)	12387.91(1325.65 to 31497.23)	715.76(76.59 to 1819.88)	0.09 (0.08 to 0.1)*
Lithuania	Migraine	11985.22(9012.45 to 15215.73)	1464.64(1101.35 to 1859.42)	6059.90(4515.54 to 7690.11)	1400.61(1043.67 to 1777.40)	-0.15 (-0.16 to -0.15)*		104587.41(79788.56 to 135356.87)	12780.98(9750.46 to 16541.12)	54014.09(40918.97 to 69988.20)	12484.19(9457.54 to 16176.27)	-0.08 (-0.09 to -0.08)*		3922.15(583.99 to 9011.13)	479.30(71.37 to 1101.19)	2032.51(319.50 to 4692.70)	469.77(73.84 to 1084.62)	-0.08 (-0.09 to -0.07)*
Luxembourg	Migraine	1696.68(1297.11 to 2154.06)	2348.52(1795.44 to 2981.62)	2475.03(1895.95 to 3121.46)	2362.08(1809.42 to 2979.01)	0.02 (0.01 to 0.02)*		14681.94(11437.94 to 18590.34)	20322.55(15832.25 to 25732.51)	20866.76(16190.12 to 26559.04)	19914.48(15451.26 to 25346.99)	-0.08 (-0.08 to -0.07)*		530.74(43.84 to 1291.47)	734.64(60.69 to 1787.64)	754.06(62.74 to 1885.22)	719.65(59.88 to 1799.18)	-0.08 (-0.09 to -0.07)*
Madagascar	Migraine	44872.58(33433.33 to 56737.72)	1171.71(873.01 to 1481.54)	102164.64(75946.84 to 129341.49)	1159.98(862.30 to 1468.55)	-0.04 (-0.04 to -0.03)*		355756.11(269567.41 to 463905.19)	9289.51(7038.95 to 12113.50)	823958.07(625188.99 to 1068599.50)	9355.27(7098.43 to 12132.94)	0.02 (0.02 to 0.02)*		13078.88(1872.74 to 30473.00)	341.52(48.90 to 795.71)	30560.40(4319.18 to 70643.43)	346.98(49.04 to 802.09)	0.06 (0.05 to 0.06)*
Malawi	Migraine	35766.12(26611.73 to 45292.02)	1171.87(871.93 to 1483.99)	78038.70(58030.77 to 98884.05)	1174.33(873.25 to 1488.01)	0.01 (0.01 to 0.02)*		285969.54(216823.16 to 371545.65)	9369.76(7104.19 to 12173.65)	618882.98(468720.54 to 807963.80)	9312.97(7053.32 to 12158.27)	-0.02 (-0.03 to -0.02)*		10473.02(1472.52 to 24337.04)	343.15(48.25 to 797.40)	22788.53(3121.10 to 53379.36)	342.92(46.97 to 803.25)	-0.01 (-0.02 to 0)*
Malaysia	Migraine	96590.04(72366.57 to 121435.73)	1795.25(1345.02 to 2257.03)	147888.85(111956.56 to 188547.27)	1811.10(1371.06 to 2309.02)	0.03 (0.02 to 0.03)*		773341.68(590942.38 to 991788.13)	14373.52(10983.40 to 18433.62)	1255999.09(945119.91 to 1625506.52)	15381.44(11574.29 to 19906.56)	0.24 (0.23 to 0.25)*		28898.36(2015.53 to 75041.44)	537.11(37.46 to 1394.74)	47097.49(3359.64 to 123737.00)	576.77(41.14 to 1515.33)	0.25 (0.24 to 0.26)*
Maldives	Migraine	1438.80(1091.23 to 1818.59)	2008.76(1523.50 to 2539.00)	1925.72(1455.82 to 2455.43)	1893.97(1431.82 to 2414.95)	-0.21 (-0.22 to -0.2)*		11844.37(8973.76 to 15485.97)	16536.38(12528.61 to 21620.55)	16998.44(12993.20 to 22032.11)	16718.24(12779.02 to 21668.94)	0.04 (0.03 to 0.04)*		439.07(27.12 to 1142.44)	613.01(37.87 to 1595.01)	634.20(41.49 to 1629.84)	623.75(40.81 to 1602.97)	0.07 (0.06 to 0.07)*
Mali	Migraine	49841.37(37845.83 to 62929.66)	1959.03(1487.54 to 2473.47)	141343.25(106991.34 to 178886.69)	1937.05(1466.27 to 2451.56)	-0.04 (-0.04 to -0.04)*		424410.85(319626.19 to 551876.94)	16681.59(12563.00 to 21691.68)	1221589.61(922231.65 to 1589978.93)	16741.34(12638.77 to 21789.95)	0.01 (0.01 to 0.01)*		15372.83(1209.31 to 38375.01)	604.23(47.53 to 1508.34)	44600.17(3514.09 to 112510.42)	611.23(48.16 to 1541.91)	0.04 (0.03 to 0.05)*
Malta	Migraine	2031.25(1548.94 to 2566.58)	2482.83(1893.29 to 3137.17)	1591.44(1222.33 to 2027.70)	2425.67(1863.07 to 3090.62)	-0.08 (-0.08 to -0.08)*		16387.14(12580.14 to 20936.35)	20030.24(15376.88 to 25590.81)	13693.94(10537.77 to 17382.80)	20872.32(16061.68 to 26494.89)	0.15 (0.14 to 0.16)*		587.24(36.63 to 1471.95)	717.79(44.77 to 1799.19)	490.31(34.99 to 1221.97)	747.33(53.34 to 1862.53)	0.14 (0.13 to 0.15)*
Marshall Islands	Migraine	277.32(207.21 to 347.74)	1817.68(1358.18 to 2279.26)	291.95(218.76 to 368.02)	1778.50(1332.61 to 2241.86)	-0.08 (-0.08 to -0.07)*		2143.71(1602.64 to 2765.80)	14050.86(10504.44 to 18128.35)	2374.45(1794.09 to 3059.35)	14464.47(10929.11 to 18636.68)	0.1 (0.1 to 0.11)*		78.74(5.23 to 199.48)	516.12(34.28 to 1307.50)	87.48(6.31 to 218.66)	532.91(38.46 to 1332.03)	0.11 (0.1 to 0.12)*
Mauritania	Migraine	12317.11(9313.61 to 15600.34)	1935.52(1463.55 to 2451.45)	26121.51(19741.35 to 33082.50)	1939.26(1465.60 to 2456.05)	0.01 (0.01 to 0.01)*		106792.36(80617.82 to 138926.06)	16781.46(12668.36 to 21830.98)	226506.20(171140.77 to 294804.56)	16815.84(12705.51 to 21886.32)	0.01 (0.01 to 0.01)*		3904.09(307.63 to 9744.13)	613.49(48.34 to 1531.20)	8295.06(650.57 to 20875.80)	615.83(48.30 to 1549.82)	0.01 (0 to 0.01)*
Mauritius	Migraine	6437.16(4873.23 to 8147.18)	1976.01(1495.93 to 2500.93)	5183.42(3895.41 to 6626.59)	1930.67(1450.92 to 2468.21)	-0.08 (-0.08 to -0.07)*		54544.60(41608.36 to 71002.85)	16743.50(12772.48 to 21795.67)	46052.00(35244.90 to 59721.69)	17153.00(13127.68 to 22244.55)	0.08 (0.08 to 0.09)*		2030.51(125.73 to 5313.77)	623.30(38.59 to 1631.16)	1714.73(111.42 to 4495.91)	638.69(41.50 to 1674.59)	0.09 (0.08 to 0.09)*
Mexico	Migraine	518481.88(408684.29 to 629879.04)	1781.56(1404.28 to 2164.33)	572093.91(452351.99 to 689550.86)	1753.06(1386.14 to 2112.99)	-0.05 (-0.06 to -0.05)*		4573755.12(3642759.63 to 5770462.89)	15715.92(12516.92 to 19827.94)	5224827.33(4111124.22 to 6641808.26)	16010.40(12597.69 to 20352.44)	0.06 (0.06 to 0.07)*		170392.88(13751.04 to 421718.79)	585.49(47.25 to 1449.07)	194795.25(15965.50 to 489122.77)	596.91(48.92 to 1498.81)	0.07 (0.06 to 0.07)*
Micronesia (Federated States of)	Migraine	622.08(463.60 to 780.43)	1811.27(1349.83 to 2272.33)	562.78(422.18 to 711.68)	1761.26(1321.25 to 2227.24)	-0.1 (-0.1 to -0.1)*		4845.64(3620.16 to 6263.94)	14108.76(10540.61 to 18238.33)	4645.72(3504.81 to 5974.89)	14539.05(10968.51 to 18698.76)	0.1 (0.1 to 0.1)*		177.76(12.34 to 446.97)	517.57(35.93 to 1301.43)	170.94(12.23 to 431.49)	534.96(38.29 to 1350.38)	0.11 (0.11 to 0.12)*
Monaco	Migraine	103.91(79.62 to 132.90)	2393.62(1833.97 to 3061.30)	128.72(98.29 to 165.21)	2450.83(1871.38 to 3145.54)	0.08 (0.08 to 0.09)*		931.82(717.73 to 1181.35)	21464.41(16532.89 to 27212.40)	1083.02(831.36 to 1378.25)	20620.42(15828.97 to 26241.51)	-0.14 (-0.15 to -0.13)*		33.43(2.40 to 83.84)	769.95(55.30 to 1931.31)	38.81(2.65 to 96.94)	738.96(50.42 to 1845.63)	-0.14 (-0.15 to -0.13)*
Mongolia	Migraine	12142.87(9144.73 to 15159.30)	1719.35(1294.84 to 2146.46)	12409.65(9401.22 to 15583.49)	1701.12(1288.72 to 2136.18)	-0.04 (-0.04 to -0.03)*		99792.54(75302.59 to 128555.94)	14129.99(10662.37 to 18202.70)	103945.34(78863.37 to 133795.62)	14248.83(10810.60 to 18340.71)	0.03 (0.02 to 0.04)*		3598.37(361.64 to 8673.07)	509.51(51.21 to 1228.05)	3757.70(393.94 to 8830.62)	515.11(54.00 to 1210.50)	0.04 (0.03 to 0.05)*
Montenegro	Migraine	2616.46(1984.01 to 3283.82)	1651.50(1252.30 to 2072.74)	1955.89(1484.24 to 2471.22)	1632.16(1238.57 to 2062.20)	-0.04 (-0.04 to -0.04)*		22505.87(17070.17 to 28962.57)	14205.62(10774.63 to 18281.06)	17188.01(13049.64 to 22198.38)	14343.13(10889.73 to 18524.21)	0.03 (0.03 to 0.04)*		816.64(100.86 to 1924.07)	515.46(63.66 to 1214.47)	624.48(75.36 to 1483.40)	521.12(62.89 to 1237.88)	0.04 (0.04 to 0.04)*
Morocco	Migraine	158355.51(120066.74 to 198580.82)	1953.20(1480.93 to 2449.34)	177513.82(134056.27 to 223605.93)	1908.69(1441.42 to 2404.29)	-0.08 (-0.08 to -0.08)*		1488872.04(1120997.25 to 1921812.59)	18364.11(13826.65 to 23704.10)	1714673.12(1293488.82 to 2205885.74)	18436.81(13908.07 to 23718.51)	0.01 (0.01 to 0.01)*		57390.57(5924.32 to 145113.81)	707.87(73.07 to 1789.87)	66308.62(7160.39 to 166342.33)	712.98(76.99 to 1788.57)	0.02 (0.02 to 0.03)*
Mozambique	Migraine	48792.69(36210.79 to 61699.85)	1196.20(887.74 to 1512.63)	116584.68(86861.82 to 147402.88)	1180.45(879.50 to 1492.49)	-0.05 (-0.05 to -0.04)*		376525.48(283905.91 to 490684.83)	9230.86(6960.20 to 12029.57)	924486.14(699844.55 to 1204100.42)	9360.64(7086.09 to 12191.80)	0.05 (0.05 to 0.06)*		13718.83(1852.10 to 32015.67)	336.33(45.41 to 784.89)	34043.86(4608.38 to 78455.37)	344.70(46.66 to 794.38)	0.09 (0.08 to 0.1)*
Myanmar	Migraine	254970.79(193249.08 to 323269.01)	1988.08(1506.82 to 2520.62)	287706.55(217035.65 to 365415.39)	1968.17(1484.72 to 2499.77)	-0.04 (-0.04 to -0.03)*		2143572.17(1630626.12 to 2803076.13)	16714.07(12714.48 to 21856.42)	2470988.40(1886534.75 to 3230277.54)	16903.78(12905.59 to 22098.00)	0.04 (0.04 to 0.04)*		79414.19(4976.43 to 207667.10)	619.22(38.80 to 1619.24)	92047.44(5903.34 to 241939.77)	629.69(40.38 to 1655.09)	0.06 (0.05 to 0.06)*
Namibia	Migraine	7710.30(5836.24 to 9641.45)	1625.04(1230.06 to 2032.05)	11728.28(8906.96 to 14678.53)	1607.11(1220.51 to 2011.38)	-0.04 (-0.04 to -0.04)*		63458.63(47802.65 to 82534.99)	13374.66(10074.98 to 17395.23)	98599.09(74561.43 to 128483.36)	13510.91(10217.06 to 17605.92)	0.04 (0.03 to 0.04)*		2314.43(232.72 to 5553.45)	487.79(49.05 to 1170.46)	3615.49(364.31 to 8706.29)	495.43(49.92 to 1193.01)	0.05 (0.05 to 0.06)*
Nauru	Migraine	54.12(40.54 to 67.97)	1786.04(1337.98 to 2243.46)	59.08(44.25 to 74.63)	1769.13(1324.93 to 2234.69)	-0.03 (-0.03 to -0.03)*		437.29(330.09 to 563.66)	14432.45(10894.24 to 18603.24)	483.46(365.19 to 622.38)	14475.96(10934.63 to 18635.33)	0.01 (0.01 to 0.01)*		16.13(1.15 to 40.16)	532.30(38.01 to 1325.59)	17.83(1.28 to 44.56)	533.73(38.47 to 1334.27)	0 (0 to 0.01)
Nepal	Migraine	117560.98(88581.55 to 148544.75)	1975.48(1488.51 to 2496.12)	182628.33(138084.78 to 230205.86)	1911.89(1445.57 to 2409.97)	-0.11 (-0.12 to -0.11)*		1022581.33(761087.34 to 1328522.82)	17183.30(12789.19 to 22324.29)	1683840.24(1268185.81 to 2177845.00)	17627.70(13276.32 to 22799.31)	0.09 (0.09 to 0.09)*		36903.78(2567.95 to 91474.66)	620.13(43.15 to 1537.13)	61452.45(4549.38 to 154189.73)	643.33(47.63 to 1614.17)	0.12 (0.12 to 0.13)*
Netherlands	Migraine	72121.70(55210.31 to 90173.81)	2201.56(1685.33 to 2752.61)	72975.33(55967.29 to 92846.64)	2403.73(1843.51 to 3058.28)	0.31 (0.3 to 0.33)*		625424.95(481755.03 to 794523.79)	19091.45(14705.85 to 24253.29)	611394.63(468263.85 to 780276.10)	20138.73(15424.14 to 25701.52)	0.19 (0.17 to 0.21)*		22397.16(1469.78 to 55090.57)	683.69(44.87 to 1681.67)	21866.54(1328.80 to 54142.69)	720.26(43.77 to 1783.41)	0.18 (0.17 to 0.2)*
New Zealand	Migraine	16316.54(12836.36 to 20027.74)	1938.53(1525.06 to 2379.45)	17201.32(13504.18 to 21111.45)	1943.17(1525.51 to 2384.88)	0.03 (0.01 to 0.04)*		126758.14(100107.93 to 159218.11)	15059.84(11893.59 to 18916.34)	131518.45(103773.15 to 165050.98)	14857.13(11722.85 to 18645.17)	-0.03 (-0.05 to -0.02)*		4470.56(410.05 to 10750.42)	531.14(48.72 to 1277.23)	4646.17(422.15 to 11261.14)	524.86(47.69 to 1272.13)	-0.04 (-0.05 to -0.03)*
Nicaragua	Migraine	23659.56(17944.45 to 29914.23)	1807.40(1370.81 to 2285.21)	32641.22(24759.62 to 41394.09)	1716.23(1301.82 to 2176.44)	-0.18 (-0.18 to -0.18)*		211805.10(158616.35 to 277324.02)	16180.20(12117.01 to 21185.31)	310088.72(232996.37 to 404235.11)	16303.99(12250.60 to 21254.07)	0.03 (0.03 to 0.03)*		7788.38(539.81 to 19474.50)	594.97(41.24 to 1487.69)	11519.64(836.49 to 28655.80)	605.69(43.98 to 1506.68)	0.06 (0.06 to 0.07)*
Niger	Migraine	48275.63(36548.09 to 61090.26)	1974.25(1494.65 to 2498.31)	151346.48(114694.92 to 191347.83)	1963.01(1487.63 to 2481.84)	-0.02 (-0.03 to -0.02)*		408727.02(307843.26 to 531187.82)	16715.04(12589.36 to 21723.12)	1283189.97(966545.54 to 1667997.48)	16643.37(12536.40 to 21634.45)	-0.01 (-0.02 to -0.01)*		14839.72(1127.16 to 36947.74)	606.88(46.10 to 1510.99)	46923.52(3638.55 to 118418.72)	608.61(47.19 to 1535.93)	0.01 (0 to 0.01)
Nigeria	Migraine	578278.97(455290.09 to 696508.78)	2053.92(1617.09 to 2473.85)	1481458.65(1159794.44 to 1795312.41)	2040.94(1597.80 to 2473.33)	-0.02 (-0.02 to -0.01)*		4943801.83(3899631.58 to 6360698.88)	17559.31(13850.64 to 22591.82)	12223590.46(9738824.99 to 15417003.43)	16839.93(13416.78 to 21239.37)	-0.14 (-0.15 to -0.13)*		179061.21(14617.40 to 438245.98)	635.99(51.92 to 1556.55)	444358.33(37323.88 to 1086638.47)	612.17(51.42 to 1497.02)	-0.13 (-0.14 to -0.12)*
Niue	Migraine	11.37(8.50 to 14.26)	1772.40(1323.78 to 2222.77)	6.91(5.17 to 8.74)	1755.83(1312.93 to 2218.42)	-0.03 (-0.04 to -0.03)*		90.56(68.27 to 116.79)	14112.43(10638.99 to 18199.29)	56.54(42.71 to 72.83)	14356.94(10844.98 to 18492.22)	0.06 (0.06 to 0.07)*		3.34(0.24 to 8.44)	520.07(37.27 to 1314.68)	2.08(0.15 to 5.20)	528.76(38.45 to 1319.45)	0.06 (0.05 to 0.07)*
North Macedonia	Migraine	8599.98(6524.00 to 10799.85)	1656.76(1256.83 to 2080.55)	6174.24(4696.38 to 7812.98)	1620.32(1232.48 to 2050.38)	-0.08 (-0.1 to -0.07)*		73871.78(56063.70 to 95058.08)	14231.16(10800.49 to 18312.63)	55235.55(42161.65 to 71673.56)	14495.62(11064.60 to 18809.49)	0.07 (0.06 to 0.08)*		2677.24(327.23 to 6297.59)	515.76(63.04 to 1213.21)	2009.11(251.52 to 4749.86)	527.26(66.01 to 1246.52)	0.08 (0.07 to 0.09)*
Northern Mariana Islands	Migraine	221.98(167.48 to 281.94)	1751.25(1321.26 to 2224.27)	180.50(135.54 to 232.19)	1709.91(1283.98 to 2199.61)	-0.1 (-0.13 to -0.06)*		1952.96(1486.08 to 2520.81)	15407.28(11724.00 to 19887.21)	1583.38(1193.50 to 2039.29)	14999.75(11306.25 to 19318.65)	-0.09 (-0.14 to -0.02)*		72.16(5.54 to 180.27)	569.29(43.67 to 1422.20)	58.51(4.45 to 149.82)	554.29(42.19 to 1419.31)	-0.09 (-0.15 to -0.02)*
Norway	Migraine	21942.40(17403.87 to 26616.72)	2393.58(1898.50 to 2903.48)	27185.52(21952.15 to 32654.15)	2768.76(2235.76 to 3325.73)	0.51 (0.5 to 0.53)*		172660.28(139597.71 to 212957.90)	18834.63(15228.00 to 23230.49)	239688.33(194230.84 to 297544.23)	24411.53(19781.82 to 30303.98)	0.9 (0.88 to 0.92)*		6164.28(450.75 to 14885.08)	672.43(49.17 to 1623.74)	8509.70(460.83 to 21011.54)	866.69(46.93 to 2139.96)	0.88 (0.86 to 0.89)*
Oman	Migraine	10795.47(8190.46 to 13412.59)	1966.94(1492.30 to 2443.78)	16729.73(12720.23 to 20964.05)	1763.67(1340.98 to 2210.06)	-0.39 (-0.44 to -0.35)*		96641.03(72081.43 to 126110.42)	17608.00(13133.24 to 22977.33)	172013.02(130402.79 to 221061.41)	18133.85(13747.24 to 23304.60)	0.11 (0.09 to 0.12)*		3733.23(373.32 to 9450.50)	680.19(68.02 to 1721.88)	6690.04(774.45 to 16784.14)	705.27(81.64 to 1769.41)	0.13 (0.12 to 0.14)*
Pakistan	Migraine	685683.64(531309.18 to 836332.12)	1920.72(1488.29 to 2342.71)	1376999.09(1082994.80 to 1674486.25)	1876.28(1475.67 to 2281.63)	-0.08 (-0.08 to -0.08)*		5548526.40(4369501.19 to 7070914.99)	15542.39(12239.73 to 19806.86)	11389489.19(9041880.03 to 14514665.84)	15519.16(12320.34 to 19777.49)	-0.01 (-0.01 to 0)*		200305.68(13756.19 to 501505.63)	561.09(38.53 to 1404.80)	409547.81(25222.31 to 1012920.49)	558.04(34.37 to 1380.19)	-0.02 (-0.02 to -0.02)*
Palau	Migraine	81.87(61.61 to 103.61)	1744.33(1312.56 to 2207.50)	62.11(46.70 to 78.24)	1742.67(1310.34 to 2195.39)	-0.01 (-0.01 to 0)*		687.27(520.20 to 883.07)	14642.76(11083.29 to 18814.48)	514.53(389.60 to 661.14)	14437.21(10931.61 to 18550.79)	-0.05 (-0.06 to -0.04)*		25.32(1.92 to 63.11)	539.47(40.88 to 1344.66)	18.98(1.38 to 47.53)	532.51(38.79 to 1333.52)	-0.06 (-0.07 to -0.04)*
Palestine	Migraine	13268.94(10031.24 to 16654.11)	1960.88(1482.41 to 2461.14)	31154.07(23674.46 to 38867.03)	1935.05(1470.47 to 2414.11)	-0.05 (-0.05 to -0.04)*		122753.03(92172.67 to 159073.00)	18140.40(13621.24 to 23507.75)	294341.30(221681.24 to 380277.31)	18282.16(13769.09 to 23619.83)	0.03 (0.03 to 0.03)*		4694.78(484.08 to 11844.58)	693.79(71.54 to 1750.39)	11320.95(1196.16 to 28548.88)	703.17(74.30 to 1773.23)	0.05 (0.04 to 0.05)*
Panama	Migraine	13034.76(9899.72 to 16461.62)	1728.94(1313.11 to 2183.48)	18337.33(13899.17 to 23308.20)	1710.43(1296.46 to 2174.09)	-0.03 (-0.04 to -0.03)*		122922.86(92298.96 to 160460.82)	16304.58(12242.60 to 21283.64)	174752.86(131438.53 to 227665.25)	16300.20(12260.03 to 21235.65)	0 (0 to 0)*		4546.99(350.54 to 11389.66)	603.12(46.50 to 1510.73)	6489.86(490.18 to 16459.91)	605.35(45.72 to 1535.31)	0.01 (0.01 to 0.01)*
Papua New Guinea	Migraine	23176.08(17367.91 to 29164.31)	1771.21(1327.33 to 2228.86)	51168.55(38449.47 to 64440.94)	1753.44(1317.59 to 2208.26)	-0.04 (-0.04 to -0.03)*		188074.42(142240.09 to 242277.49)	14373.43(10870.58 to 18515.85)	422841.65(319656.94 to 543894.39)	14489.93(10954.00 to 18638.16)	0.03 (0.03 to 0.03)*		6848.94(491.39 to 17238.95)	523.42(37.55 to 1317.47)	15490.44(1162.75 to 38861.40)	530.83(39.85 to 1331.70)	0.05 (0.04 to 0.05)*
Paraguay	Migraine	27250.25(21500.19 to 33292.84)	2210.26(1743.87 to 2700.37)	40455.73(31690.92 to 49718.08)	2073.50(1624.28 to 2548.23)	-0.22 (-0.23 to -0.22)*		304340.51(228269.13 to 395274.61)	24684.98(18514.85 to 32060.62)	479960.27(363953.95 to 621880.06)	24599.72(18653.97 to 31873.63)	-0.01 (-0.01 to -0.01)*		11239.68(493.15 to 29380.56)	911.65(40.00 to 2383.05)	17738.36(811.00 to 46261.22)	909.16(41.57 to 2371.06)	-0.01 (-0.01 to -0.01)*
Peru	Migraine	78670.30(60847.28 to 97455.94)	1118.03(864.74 to 1385.01)	102393.35(77485.77 to 129531.03)	1179.63(892.68 to 1492.27)	0.19 (0.17 to 0.2)*		737801.40(570160.41 to 937518.64)	10485.38(8102.92 to 13323.69)	969167.28(725826.44 to 1275594.53)	11165.31(8361.90 to 14695.52)	0.22 (0.21 to 0.23)*		26797.01(3066.61 to 62817.13)	380.83(43.58 to 892.74)	35582.05(3907.44 to 85655.82)	409.92(45.02 to 986.80)	0.26 (0.25 to 0.28)*
Philippines	Migraine	427214.28(335771.79 to 521861.76)	2082.37(1636.65 to 2543.71)	658251.40(519469.33 to 804734.36)	2053.39(1620.46 to 2510.34)	-0.05 (-0.05 to -0.05)*		3407214.64(2699807.90 to 4250093.68)	16607.79(13159.68 to 20716.24)	5376418.17(4260772.04 to 6691942.34)	16771.53(13291.31 to 20875.25)	0.03 (0.03 to 0.04)*		126357.03(8122.22 to 324204.91)	615.90(39.59 to 1580.27)	200531.10(13364.52 to 514330.88)	625.55(41.69 to 1604.44)	0.05 (0.05 to 0.06)*
Poland	Migraine	151005.36(117665.26 to 185520.37)	1757.72(1369.64 to 2159.48)	101178.40(78707.80 to 123870.52)	1723.77(1340.94 to 2110.37)	-0.07 (-0.07 to -0.07)*		1207087.94(951414.01 to 1518780.13)	14050.65(11074.57 to 17678.78)	847995.05(672875.85 to 1066234.45)	14447.20(11463.72 to 18165.32)	0.1 (0.09 to 0.1)*		43715.81(5549.39 to 103031.41)	508.86(64.60 to 1199.30)	30841.74(4037.30 to 72842.78)	525.45(68.78 to 1241.01)	0.11 (0.11 to 0.12)*
Portugal	Migraine	61741.78(47251.22 to 78638.45)	2475.86(1894.79 to 3153.42)	40907.02(31221.61 to 52483.88)	2450.69(1870.45 to 3144.25)	-0.04 (-0.04 to -0.03)*		510431.84(392055.33 to 650066.18)	20468.46(15721.53 to 26067.84)	345642.22(265414.91 to 439998.62)	20707.03(15900.70 to 26359.81)	0.04 (0.04 to 0.04)*		18230.37(1206.84 to 45708.56)	731.04(48.39 to 1832.93)	12360.44(836.38 to 30885.25)	740.50(50.11 to 1850.30)	0.05 (0.04 to 0.05)*
Puerto Rico	Migraine	17000.01(12773.97 to 21489.95)	1730.68(1300.45 to 2187.78)	11307.13(8556.58 to 14313.48)	1679.20(1270.72 to 2125.66)	-0.1 (-0.12 to -0.09)*		158294.18(118584.10 to 204946.99)	16115.11(12072.43 to 20864.59)	109780.11(82705.16 to 141988.28)	16303.20(12282.36 to 21086.37)	0.04 (0.04 to 0.04)*		5870.60(423.83 to 14938.52)	597.65(43.15 to 1520.81)	4077.02(318.15 to 10310.00)	605.47(47.25 to 1531.12)	0.05 (0.04 to 0.06)*
Qatar	Migraine	1792.69(1367.51 to 2248.82)	1810.02(1380.73 to 2270.56)	7832.99(5914.37 to 9896.80)	1535.88(1159.68 to 1940.55)	-0.56 (-0.59 to -0.54)*		17463.54(13136.84 to 22560.47)	17632.37(13263.84 to 22778.58)	87722.30(66826.51 to 113156.88)	17200.44(13103.23 to 22187.61)	-0.09 (-0.09 to -0.08)*		677.59(75.71 to 1704.44)	684.14(76.44 to 1720.92)	3438.69(436.33 to 8496.69)	674.25(85.56 to 1666.02)	-0.05 (-0.06 to -0.04)*
Republic of Korea	Migraine	225148.76(169624.06 to 285795.07)	1711.44(1289.38 to 2172.44)	129019.95(98935.81 to 164964.22)	1540.31(1181.15 to 1969.44)	-0.37 (-0.39 to -0.35)*		1908185.85(1465863.83 to 2428447.92)	14504.83(11142.58 to 18459.54)	1139777.75(890679.50 to 1436382.33)	13607.31(10633.43 to 17148.34)	-0.21 (-0.23 to -0.2)*		66896.59(6061.69 to 167049.94)	508.51(46.08 to 1269.81)	40193.72(4053.35 to 94640.36)	479.86(48.39 to 1129.87)	-0.19 (-0.2 to -0.17)*
Republic of Moldova	Migraine	16043.54(12007.59 to 20408.07)	1559.15(1166.93 to 1983.31)	9303.43(7016.13 to 11838.57)	1525.20(1150.22 to 1940.81)	-0.07 (-0.08 to -0.07)*		136420.92(103067.61 to 177350.58)	13257.72(10016.36 to 17235.37)	82037.29(62372.88 to 105980.80)	13449.15(10225.38 to 17374.44)	0.05 (0.04 to 0.05)*		5143.74(787.79 to 11890.76)	499.88(76.56 to 1155.57)	3106.84(491.11 to 7192.47)	509.33(80.51 to 1179.13)	0.07 (0.06 to 0.07)*
Romania	Migraine	98289.68(74572.06 to 123364.78)	1663.53(1262.12 to 2087.92)	51767.28(39266.74 to 64814.14)	1662.66(1261.17 to 2081.70)	0.01 (0 to 0.01)		842585.49(639955.96 to 1084942.77)	14260.57(10831.11 to 18362.41)	440959.78(334267.58 to 567749.85)	14162.72(10735.99 to 18234.96)	-0.03 (-0.03 to -0.02)*		30519.67(3693.63 to 72489.52)	516.54(62.51 to 1226.87)	16019.64(1857.68 to 37811.49)	514.52(59.66 to 1214.43)	-0.02 (-0.03 to -0.01)*
Russian Federation	Migraine	528663.53(411705.52 to 649075.14)	1678.19(1306.92 to 2060.43)	383695.57(299113.35 to 470132.06)	1682.62(1311.70 to 2061.67)	0.01 (0 to 0.02)*		4497012.62(3564986.22 to 5643173.70)	14275.34(11316.71 to 17913.72)	3229882.03(2555581.44 to 4054571.17)	14164.01(11207.00 to 17780.53)	-0.02 (-0.03 to -0.01)*		171104.91(28968.45 to 392118.91)	543.16(91.96 to 1244.74)	123069.27(20454.74 to 280372.23)	539.70(89.70 to 1229.52)	-0.01 (-0.02 to 0)
Rwanda	Migraine	26565.84(19793.01 to 33544.60)	1175.52(875.83 to 1484.33)	48760.07(36295.74 to 61779.13)	1162.65(865.44 to 1473.08)	-0.04 (-0.05 to -0.03)*		210079.66(159047.80 to 274023.85)	9295.91(7037.78 to 12125.41)	394203.78(299078.57 to 510693.28)	9399.49(7131.30 to 12177.10)	0.04 (0.03 to 0.05)*		7717.00(1074.18 to 18126.64)	341.47(47.53 to 802.09)	14638.41(2099.17 to 33919.56)	349.04(50.05 to 808.79)	0.07 (0.05 to 0.08)*
Saint Kitts and Nevis	Migraine	220.57(165.94 to 278.59)	1739.59(1308.76 to 2197.25)	223.21(168.75 to 281.31)	1697.66(1283.47 to 2139.52)	-0.08 (-0.08 to -0.08)*		2038.15(1528.03 to 2640.59)	16074.83(12051.54 to 20826.21)	2146.35(1615.86 to 2776.71)	16324.24(12289.61 to 21118.53)	0.05 (0.05 to 0.05)*		75.60(5.82 to 190.05)	596.27(45.93 to 1498.93)	79.70(6.16 to 201.40)	606.15(46.88 to 1531.74)	0.06 (0.05 to 0.06)*
Saint Lucia	Migraine	792.08(595.48 to 1000.37)	1747.88(1314.03 to 2207.51)	657.62(498.58 to 834.51)	1665.45(1262.67 to 2113.43)	-0.17 (-0.17 to -0.16)*		7308.57(5477.71 to 9463.91)	16127.74(12087.60 to 20883.90)	6455.24(4865.63 to 8343.32)	16348.08(12322.35 to 21129.70)	0.05 (0.05 to 0.05)*		270.15(20.40 to 681.26)	596.13(45.01 to 1503.33)	238.97(19.01 to 599.48)	605.20(48.14 to 1518.20)	0.05 (0.05 to 0.06)*
Saint Vincent and the Grenadines	Migraine	655.24(491.00 to 828.59)	1750.63(1311.83 to 2213.79)	456.01(344.27 to 576.93)	1688.02(1274.39 to 2135.62)	-0.13 (-0.13 to -0.12)*		5977.06(4486.26 to 7750.03)	15969.22(11986.16 to 20706.15)	4362.41(3280.97 to 5647.55)	16148.46(12145.28 to 20905.69)	0.04 (0.04 to 0.04)*		221.37(16.70 to 562.27)	591.45(44.62 to 1502.24)	161.72(12.35 to 407.70)	598.65(45.72 to 1509.18)	0.04 (0.04 to 0.04)*
Samoa	Migraine	1038.11(774.89 to 1306.83)	1766.15(1318.34 to 2223.35)	1223.07(913.54 to 1540.18)	1782.55(1331.44 to 2244.72)	0.03 (0.03 to 0.03)*		8311.30(6264.44 to 10728.03)	14140.20(10657.84 to 18251.85)	9793.49(7366.58 to 12637.90)	14273.43(10736.35 to 18419.00)	0.03 (0.03 to 0.03)*		305.96(21.95 to 767.16)	520.53(37.35 to 1305.19)	361.39(25.70 to 904.43)	526.71(37.46 to 1318.15)	0.04 (0.03 to 0.04)*
San Marino	Migraine	138.08(105.41 to 176.53)	2460.18(1878.17 to 3145.24)	150.43(115.05 to 192.76)	2468.33(1887.75 to 3162.92)	0.01 (0.01 to 0.01)*		1185.95(911.62 to 1508.53)	21130.27(16242.57 to 26877.89)	1270.58(976.38 to 1615.35)	20848.07(16020.77 to 26505.23)	-0.05 (-0.05 to -0.05)*		42.54(2.88 to 105.68)	757.93(51.34 to 1882.95)	45.52(3.14 to 112.95)	746.90(51.55 to 1853.39)	-0.05 (-0.06 to -0.05)*
Sao Tome and Principe	Migraine	792.85(599.31 to 1002.56)	1959.91(1481.48 to 2478.33)	1298.81(979.72 to 1651.44)	1923.75(1451.14 to 2446.06)	-0.06 (-0.07 to -0.06)*		6691.21(5030.63 to 8698.83)	16540.61(12435.66 to 21503.43)	11340.00(8570.05 to 14762.92)	16796.47(12693.70 to 21866.40)	0.05 (0.05 to 0.06)*		244.52(18.64 to 616.09)	604.44(46.08 to 1522.96)	415.65(32.78 to 1041.42)	615.64(48.55 to 1542.52)	0.06 (0.06 to 0.07)*
Saudi Arabia	Migraine	96948.94(73395.81 to 122373.65)	1906.20(1443.10 to 2406.10)	146024.43(111369.98 to 184092.96)	1763.74(1345.17 to 2223.54)	-0.27 (-0.27 to -0.26)*		912366.09(685331.32 to 1201849.54)	17938.89(13474.95 to 23630.70)	1499193.06(1149005.27 to 1923466.59)	18107.82(13878.12 to 23232.36)	0.03 (0.03 to 0.04)*		35274.74(3784.70 to 88483.16)	693.57(74.41 to 1739.75)	58298.06(6780.28 to 146150.31)	704.15(81.89 to 1765.26)	0.05 (0.05 to 0.06)*
Senegal	Migraine	47384.87(35946.14 to 59852.32)	1958.97(1486.07 to 2474.39)	95448.05(72099.42 to 121490.37)	1908.61(1441.72 to 2429.35)	-0.09 (-0.09 to -0.09)*		406107.36(306417.53 to 528421.35)	16789.15(12667.81 to 21845.82)	834974.73(630342.17 to 1086492.14)	16696.38(12604.49 to 21725.79)	-0.02 (-0.02 to -0.02)*		14753.85(1150.05 to 36859.21)	609.95(47.55 to 1523.82)	30419.66(2364.79 to 75900.62)	608.28(47.29 to 1517.73)	-0.01 (-0.01 to 0)*
Serbia	Migraine	35046.98(26538.14 to 43821.01)	1673.37(1267.10 to 2092.30)	25650.98(19478.01 to 32392.15)	1632.73(1239.81 to 2061.82)	-0.07 (-0.09 to -0.06)*		296653.73(224869.51 to 382040.05)	14164.15(10736.71 to 18241.04)	224381.92(170120.76 to 289594.07)	14282.30(10828.48 to 18433.16)	0.03 (0.02 to 0.04)*		10740.37(1297.19 to 25839.12)	512.81(61.94 to 1233.73)	8162.01(1005.74 to 19395.78)	519.53(64.02 to 1234.58)	0.05 (0.04 to 0.06)*
Seychelles	Migraine	440.27(332.62 to 558.68)	1972.03(1489.86 to 2502.41)	414.17(311.60 to 525.21)	1942.60(1461.50 to 2463.43)	-0.05 (-0.05 to -0.05)*		3761.67(2870.07 to 4911.53)	16848.99(12855.39 to 21999.33)	3591.28(2749.61 to 4679.68)	16844.46(12896.73 to 21949.48)	0 (0 to 0)		140.67(9.26 to 367.12)	630.08(41.47 to 1644.38)	134.16(8.58 to 349.35)	629.26(40.24 to 1638.61)	0 (0 to 0.01)
Sierra Leone	Migraine	20785.00(15708.82 to 26370.53)	1940.93(1466.91 to 2462.51)	52547.59(39888.20 to 66871.90)	1910.93(1450.56 to 2431.85)	-0.06 (-0.07 to -0.05)*		181342.93(137062.55 to 235906.94)	16934.02(12799.07 to 22029.28)	466887.04(353208.29 to 607911.91)	16978.71(12844.69 to 22107.18)	0.01 (0.01 to 0.02)*		6561.90(532.42 to 16375.89)	612.76(49.72 to 1529.20)	17035.53(1365.75 to 42659.38)	619.51(49.67 to 1551.34)	0.05 (0.04 to 0.06)*
Singapore	Migraine	9273.57(7117.84 to 11693.28)	1124.55(863.14 to 1417.97)	10176.94(7618.96 to 13258.51)	1356.20(1015.32 to 1766.85)	0.66 (0.62 to 0.69)*		75181.70(59112.08 to 94697.01)	9116.81(7168.15 to 11483.31)	82410.32(62614.76 to 106933.43)	10982.14(8344.15 to 14250.13)	0.68 (0.63 to 0.73)*		2741.98(395.63 to 6315.40)	332.50(47.97 to 765.83)	2957.13(361.13 to 7063.55)	394.07(48.13 to 941.30)	0.62 (0.58 to 0.67)*
Slovakia	Migraine	21394.44(16150.49 to 26724.30)	1680.50(1268.59 to 2099.15)	13843.99(10522.44 to 17440.43)	1645.97(1251.06 to 2073.56)	-0.07 (-0.08 to -0.07)*		179084.25(134950.89 to 230907.74)	14066.78(10600.17 to 18137.43)	120734.59(91651.86 to 155728.95)	14354.63(10896.86 to 18515.25)	0.07 (0.07 to 0.08)*		6490.87(762.03 to 15500.41)	509.85(59.86 to 1217.53)	4385.20(542.72 to 10355.21)	521.37(64.53 to 1231.17)	0.08 (0.07 to 0.09)*
Slovenia	Migraine	7338.94(5559.82 to 9238.15)	1656.69(1255.07 to 2085.42)	4805.18(3644.00 to 6042.11)	1653.24(1253.73 to 2078.81)	-0.01 (-0.01 to 0)*		63458.70(48171.03 to 81712.08)	14325.15(10874.12 to 18445.67)	41405.78(31460.02 to 53301.35)	14245.79(10823.92 to 18338.50)	-0.02 (-0.02 to -0.01)*		2297.28(282.83 to 5466.80)	518.59(63.85 to 1234.07)	1501.38(184.08 to 3527.49)	516.55(63.33 to 1213.64)	-0.01 (-0.02 to -0.01)*
Solomon Islands	Migraine	2068.33(1545.25 to 2599.64)	1790.59(1337.75 to 2250.55)	3605.58(2698.49 to 4531.16)	1778.35(1330.95 to 2234.86)	-0.02 (-0.02 to -0.02)*		16493.17(12398.40 to 21291.13)	14278.41(10733.50 to 18432.09)	29124.86(21984.53 to 37535.12)	14365.00(10843.24 to 18513.11)	0.02 (0.02 to 0.02)*		605.66(42.52 to 1520.93)	524.33(36.81 to 1316.70)	1071.37(77.39 to 2717.04)	528.42(38.17 to 1340.10)	0.03 (0.02 to 0.04)*
Somalia	Migraine	26884.27(19857.52 to 34322.37)	1173.53(866.81 to 1498.21)	79200.60(59029.72 to 100483.27)	1156.31(861.82 to 1467.03)	-0.05 (-0.06 to -0.05)*		202784.84(151817.76 to 265592.10)	8851.81(6627.03 to 11593.42)	631665.39(479339.43 to 823644.43)	9222.16(6998.24 to 12025.00)	0.15 (0.14 to 0.16)*		7394.81(987.69 to 17147.02)	322.79(43.11 to 748.49)	23270.95(3343.65 to 53164.61)	339.75(48.82 to 776.19)	0.18 (0.17 to 0.19)*
South Africa	Migraine	200861.38(155421.43 to 246713.44)	1684.26(1303.24 to 2068.74)	232847.80(179764.20 to 285605.38)	1660.17(1281.69 to 2036.32)	-0.05 (-0.05 to -0.05)*		1628588.92(1288030.11 to 2051166.64)	13656.00(10800.36 to 17199.39)	1913955.91(1519901.99 to 2400637.17)	13646.19(10836.65 to 17116.14)	-0.01 (-0.01 to 0)*		59626.35(6400.61 to 142822.21)	499.98(53.67 to 1197.59)	70007.54(7590.19 to 168477.31)	499.14(54.12 to 1201.22)	-0.01 (-0.01 to 0)*
South Sudan	Migraine	22961.00(17039.76 to 29163.65)	1147.99(851.94 to 1458.10)	37728.63(28020.22 to 47754.48)	1166.88(866.61 to 1476.96)	0.06 (0.05 to 0.06)*		184851.24(140268.69 to 240191.11)	9242.07(7013.06 to 12008.91)	296328.43(223903.21 to 387262.26)	9164.90(6924.92 to 11977.32)	-0.03 (-0.04 to -0.03)*		6765.88(978.44 to 15657.20)	338.28(48.92 to 782.82)	10842.00(1531.81 to 25187.34)	335.32(47.38 to 779.00)	-0.03 (-0.04 to -0.02)*
Spain	Migraine	241708.45(183715.10 to 307717.12)	2481.48(1886.10 to 3159.15)	172526.97(130970.68 to 218065.50)	2496.19(1894.94 to 3155.06)	0.01 (0.01 to 0.02)*		2029134.58(1529562.07 to 2568517.71)	20831.94(15703.12 to 26369.47)	1421975.78(1071820.03 to 1801727.25)	20573.75(15507.55 to 26068.15)	-0.04 (-0.05 to -0.04)*		72947.81(5123.98 to 178532.07)	748.91(52.60 to 1832.88)	51135.31(3546.81 to 125042.03)	739.85(51.32 to 1809.16)	-0.04 (-0.05 to -0.04)*
Sri Lanka	Migraine	102609.73(77751.78 to 130183.97)	1979.69(1500.09 to 2511.69)	101788.68(76977.39 to 129163.32)	1974.40(1493.14 to 2505.39)	-0.01 (-0.01 to -0.01)*		867834.62(661374.64 to 1131990.18)	16743.46(12760.15 to 21839.91)	866943.97(660920.42 to 1130769.95)	16816.19(12819.93 to 21933.65)	0.01 (0.01 to 0.02)*		32264.48(2035.89 to 84140.51)	622.49(39.28 to 1623.35)	32361.43(2046.34 to 85030.06)	627.72(39.69 to 1649.34)	0.03 (0.03 to 0.04)*
Sudan	Migraine	127542.71(96438.83 to 160123.70)	1976.62(1494.58 to 2481.55)	261033.85(197848.85 to 327319.29)	1940.78(1471.00 to 2433.60)	-0.06 (-0.07 to -0.06)*		1178825.48(885892.60 to 1526774.72)	18269.11(13729.32 to 23661.54)	2451728.33(1845033.73 to 3170437.40)	18228.49(13717.74 to 23572.06)	-0.01 (-0.01 to -0.01)*		45270.12(4583.83 to 113211.40)	701.58(71.04 to 1754.52)	94609.98(9889.08 to 235869.42)	703.42(73.52 to 1753.68)	0 (0 to 0.01)
Suriname	Migraine	2044.30(1543.37 to 2586.01)	1695.12(1279.75 to 2144.30)	2435.73(1835.19 to 3074.38)	1714.01(1291.42 to 2163.43)	0.04 (0.03 to 0.04)*		19391.24(14586.17 to 25109.34)	16079.10(12094.77 to 20820.52)	22838.64(17147.11 to 29542.38)	16071.49(12066.37 to 20788.88)	0 (0 to 0)		716.33(56.22 to 1796.84)	593.97(46.61 to 1489.93)	842.20(64.63 to 2120.23)	592.65(45.48 to 1492.00)	-0.01 (-0.01 to 0)*
Sweden	Migraine	41954.51(33543.12 to 50757.92)	2534.26(2026.17 to 3066.03)	44087.65(35133.62 to 53728.42)	2552.07(2033.75 to 3110.13)	0.02 (0.02 to 0.03)*		347092.30(280308.10 to 427543.88)	20966.12(16932.01 to 25825.79)	347000.96(279277.37 to 430266.33)	20086.56(16166.30 to 24906.48)	-0.15 (-0.16 to -0.14)*		12435.73(786.92 to 30363.61)	751.18(47.53 to 1834.11)	12415.56(756.88 to 30442.25)	718.69(43.81 to 1762.19)	-0.16 (-0.16 to -0.15)*
Switzerland	Migraine	29553.31(22540.30 to 37279.72)	2222.71(1695.26 to 2803.82)	30681.02(23574.11 to 39062.99)	2265.53(1740.75 to 2884.47)	0.06 (0.06 to 0.07)*		250392.36(195235.84 to 318579.99)	18832.07(14683.73 to 23960.48)	252480.00(195328.69 to 323430.79)	18643.51(14423.37 to 23882.62)	-0.04 (-0.04 to -0.03)*		8926.64(716.89 to 21776.26)	671.38(53.92 to 1637.80)	9045.45(691.04 to 22316.43)	667.93(51.03 to 1647.88)	-0.02 (-0.03 to -0.02)*
Syrian Arab Republic	Migraine	86547.04(65344.60 to 108469.05)	1985.51(1499.09 to 2488.43)	94247.29(71211.81 to 118953.60)	1932.17(1459.92 to 2438.68)	-0.1 (-0.11 to -0.08)*		788562.41(591168.11 to 1023750.52)	18090.69(13562.20 to 23486.22)	905859.80(682721.85 to 1165376.54)	18571.12(13996.55 to 23891.50)	0.09 (0.09 to 0.09)*		30358.53(2988.85 to 76785.75)	696.47(68.57 to 1761.57)	34780.76(3763.30 to 87823.08)	713.04(77.15 to 1800.47)	0.08 (0.08 to 0.09)*
Taiwan (Province of China)	Migraine	88190.46(67701.29 to 109521.00)	1542.43(1184.08 to 1915.50)	56218.80(41985.82 to 72241.00)	1489.70(1112.55 to 1914.26)	-0.12 (-0.14 to -0.11)*		768498.96(607843.45 to 960743.41)	13440.88(10631.05 to 16803.19)	515621.75(387605.83 to 672521.92)	13663.07(10270.88 to 17820.65)	0.06 (0.05 to 0.07)*		28295.75(2292.38 to 69398.70)	494.89(40.09 to 1213.77)	19109.92(1654.19 to 47091.60)	506.38(43.83 to 1247.85)	0.08 (0.07 to 0.09)*
Tajikistan	Migraine	28533.86(21521.90 to 35612.14)	1720.86(1297.97 to 2147.74)	45604.78(34475.20 to 57345.54)	1690.17(1277.69 to 2125.29)	-0.06 (-0.06 to -0.06)*		235200.34(177557.31 to 303125.61)	14184.76(10708.35 to 18281.28)	384901.31(292037.73 to 496214.08)	14264.91(10823.27 to 18390.29)	0.02 (0.01 to 0.03)*		8495.32(868.27 to 20432.78)	512.35(52.36 to 1232.29)	13936.39(1437.64 to 32892.31)	516.50(53.28 to 1219.03)	0.02 (0.01 to 0.03)*
Thailand	Migraine	401101.95(308053.76 to 498356.48)	2242.74(1722.46 to 2786.53)	269256.40(205080.62 to 339848.03)	2051.76(1562.74 to 2589.68)	-0.32 (-0.34 to -0.3)*		3737242.40(2937038.79 to 4696100.30)	20896.58(16422.28 to 26257.97)	2506843.71(1897138.13 to 3248066.06)	19102.42(14456.40 to 24750.61)	-0.31 (-0.33 to -0.3)*		139213.85(7264.73 to 359847.57)	778.41(40.62 to 2012.07)	93584.74(5468.68 to 245531.37)	713.13(41.67 to 1870.98)	-0.31 (-0.32 to -0.29)*
Timor-Leste	Migraine	4495.20(3397.08 to 5702.31)	1953.76(1476.48 to 2478.40)	9012.10(6807.73 to 11404.62)	1975.70(1492.44 to 2500.20)	0.04 (0.04 to 0.04)*		38230.47(29154.95 to 49821.57)	16616.15(12671.65 to 21654.00)	75962.88(57689.46 to 99349.13)	16653.13(12647.10 to 21780.03)	0.01 (0.01 to 0.01)*		1408.43(93.27 to 3652.71)	612.15(40.54 to 1587.58)	2830.87(176.43 to 7419.17)	620.60(38.68 to 1626.48)	0.05 (0.04 to 0.05)*
Togo	Migraine	23209.54(17628.01 to 29278.83)	1946.00(1478.02 to 2454.88)	47335.65(35765.43 to 60105.79)	1917.07(1448.48 to 2434.25)	-0.05 (-0.05 to -0.05)*		199117.97(150078.95 to 259070.95)	16694.99(12583.33 to 21721.73)	411990.86(310721.71 to 535910.33)	16685.40(12584.05 to 21704.07)	0 (0 to 0)*		7225.83(577.86 to 18057.73)	605.85(48.45 to 1514.05)	15041.53(1183.27 to 37446.81)	609.17(47.92 to 1516.57)	0.02 (0.01 to 0.02)*
Tokelau	Migraine	8.33(6.22 to 10.43)	1797.64(1343.05 to 2251.53)	6.37(4.77 to 8.03)	1766.20(1322.16 to 2226.32)	-0.06 (-0.07 to -0.04)*		65.62(49.30 to 84.74)	14165.68(10642.73 to 18293.33)	51.93(39.22 to 66.88)	14402.78(10877.37 to 18550.04)	0.07 (0.05 to 0.09)*		2.42(0.16 to 6.07)	521.54(35.62 to 1310.98)	1.91(0.14 to 4.80)	531.09(38.37 to 1332.57)	0.07 (0.05 to 0.08)*
Tonga	Migraine	597.05(445.86 to 751.32)	1784.74(1332.80 to 2245.90)	548.02(409.92 to 690.07)	1777.80(1329.78 to 2238.62)	-0.01 (-0.01 to -0.01)*		4768.81(3585.56 to 6156.36)	14255.35(10718.27 to 18403.13)	4438.15(3347.58 to 5718.31)	14397.50(10859.67 to 18550.38)	0.03 (0.03 to 0.03)*		175.30(12.53 to 444.02)	524.02(37.44 to 1327.29)	163.50(11.54 to 414.77)	530.39(37.45 to 1345.53)	0.04 (0.03 to 0.05)*
Trinidad and Tobago	Migraine	5981.53(4494.44 to 7558.91)	1741.84(1308.80 to 2201.18)	4664.30(3517.58 to 5884.50)	1712.89(1291.78 to 2160.99)	-0.05 (-0.06 to -0.04)*		55060.45(41310.73 to 71265.79)	16033.81(12029.84 to 20752.86)	43880.17(32966.34 to 56794.11)	16114.30(12106.37 to 20856.74)	0.02 (0.01 to 0.02)*		2038.27(153.31 to 5178.43)	593.55(44.64 to 1507.98)	1626.29(123.21 to 4076.53)	597.23(45.25 to 1497.04)	0.02 (0.01 to 0.02)*
Tunisia	Migraine	51800.48(39269.81 to 64788.66)	1937.74(1469.00 to 2423.60)	47502.73(35981.67 to 59738.32)	1912.75(1448.84 to 2405.43)	-0.04 (-0.05 to -0.04)*		489843.87(368934.27 to 632391.01)	18324.00(13801.03 to 23656.37)	457325.45(345082.01 to 588074.35)	18414.72(13895.12 to 23679.48)	0.02 (0.02 to 0.02)*		18961.43(1973.06 to 47975.05)	709.31(73.81 to 1794.64)	17735.23(1903.79 to 44707.57)	714.13(76.66 to 1800.20)	0.02 (0.02 to 0.03)*
Turkey	Migraine	356060.63(270669.46 to 446630.42)	1874.31(1424.81 to 2351.07)	338408.21(258169.43 to 428387.47)	1778.47(1356.78 to 2251.35)	-0.2 (-0.24 to -0.17)*		3283345.89(2493454.00 to 4237900.88)	17283.59(13125.58 to 22308.38)	3388132.38(2609827.17 to 4324297.91)	17805.98(13715.68 to 22725.90)	0.08 (0.03 to 0.12)*		127536.40(14466.10 to 323984.06)	671.35(76.15 to 1705.46)	131963.08(16208.86 to 332750.31)	693.52(85.18 to 1748.74)	0.11 (0.08 to 0.15)*
Turkmenistan	Migraine	19684.71(14850.58 to 24591.29)	1713.63(1292.80 to 2140.77)	21071.73(15937.00 to 26423.22)	1680.14(1270.72 to 2106.84)	-0.07 (-0.07 to -0.06)*		162674.01(122864.35 to 209739.90)	14161.44(10695.85 to 18258.72)	177292.88(134460.56 to 228650.75)	14136.32(10721.11 to 18231.30)	-0.01 (-0.01 to 0)*		5877.91(601.20 to 14047.97)	511.70(52.34 to 1222.93)	6431.32(652.04 to 15289.07)	512.80(51.99 to 1219.06)	0.01 (0 to 0.01)
Tuvalu	Migraine	43.44(32.68 to 54.73)	1768.76(1330.60 to 2228.53)	59.75(44.87 to 75.37)	1746.96(1311.92 to 2203.73)	-0.04 (-0.04 to -0.04)*		359.96(272.14 to 463.26)	14657.18(11081.10 to 18863.05)	495.14(374.09 to 636.58)	14477.86(10938.46 to 18613.61)	-0.04 (-0.05 to -0.04)*		13.24(0.99 to 33.39)	539.05(40.48 to 1359.68)	18.24(1.41 to 45.93)	533.48(41.29 to 1342.94)	-0.04 (-0.04 to -0.03)*
Uganda	Migraine	66339.03(49376.40 to 84073.85)	1173.45(873.40 to 1487.16)	168201.18(125297.87 to 213001.68)	1168.13(870.18 to 1479.27)	-0.02 (-0.02 to -0.01)*		529386.31(401283.76 to 688406.20)	9364.16(7098.19 to 12177.02)	1337277.32(1014244.19 to 1743654.06)	9287.21(7043.79 to 12109.44)	-0.03 (-0.03 to -0.03)*		19356.14(2718.84 to 45212.30)	342.39(48.09 to 799.75)	49431.28(7154.56 to 115183.80)	343.29(49.69 to 799.94)	0.01 (0 to 0.02)*
Ukraine	Migraine	173804.33(135113.67 to 212832.72)	1603.71(1246.71 to 1963.83)	105527.26(82168.55 to 128676.10)	1598.90(1244.98 to 1949.64)	-0.01 (-0.01 to 0)*		1460997.57(1155314.23 to 1835935.20)	13480.79(10660.22 to 16940.38)	886154.78(703844.97 to 1112115.75)	13426.59(10664.32 to 16850.25)	-0.02 (-0.02 to -0.01)*		55354.18(8653.47 to 128523.55)	510.76(79.85 to 1185.90)	33620.17(5394.35 to 77746.70)	509.40(81.73 to 1177.98)	-0.01 (-0.02 to -0.01)*
United Arab Emirates	Migraine	7783.63(5946.16 to 9755.87)	1845.42(1409.78 to 2313.02)	20508.77(15549.89 to 25683.47)	1936.26(1468.09 to 2424.81)	0.16 (0.11 to 0.21)*		75708.12(57135.00 to 97512.23)	17949.67(13546.16 to 23119.21)	192539.81(144924.03 to 249021.12)	18177.93(13682.46 to 23510.40)	0.05 (0.03 to 0.07)*		2916.43(323.39 to 7273.77)	691.46(76.67 to 1724.54)	7412.38(785.33 to 18487.00)	699.81(74.14 to 1745.38)	0.05 (0.03 to 0.06)*
United Kingdom	Migraine	289649.14(230811.06 to 353431.42)	2447.24(1950.12 to 2986.13)	292770.38(234596.64 to 356864.22)	2486.20(1992.19 to 3030.49)	0.06 (0.05 to 0.06)*		2412944.15(1949034.00 to 2997478.95)	20386.91(16467.35 to 25325.63)	2348122.27(1900893.77 to 2900258.99)	19940.22(16142.36 to 24628.96)	-0.08 (-0.08 to -0.07)*		85990.24(6457.91 to 208935.94)	726.53(54.56 to 1765.30)	83646.39(6129.61 to 203117.03)	710.32(52.05 to 1724.87)	-0.08 (-0.08 to -0.07)*
United Republic of Tanzania	Migraine	97213.22(71850.11 to 124006.08)	1141.42(843.62 to 1456.00)	219610.59(164674.29 to 277929.27)	1197.07(897.62 to 1514.96)	0.17 (0.16 to 0.17)*		770122.72(580472.71 to 995904.55)	9042.30(6815.55 to 11693.29)	1770992.20(1315313.59 to 2297948.73)	9653.49(7169.63 to 12525.87)	0.23 (0.22 to 0.24)*		28220.45(4146.35 to 64816.18)	331.35(48.68 to 761.03)	65593.33(9225.20 to 156049.68)	357.54(50.29 to 850.61)	0.27 (0.26 to 0.29)*
United States of America	Migraine	1311607.32(1047518.09 to 1600030.39)	2380.01(1900.80 to 2903.37)	1543925.12(1228526.46 to 1876656.66)	2388.68(1900.71 to 2903.47)	0.02 (0.01 to 0.02)*		10669638.49(8583575.79 to 13211154.02)	19360.84(15575.53 to 23972.61)	12069346.10(9585788.31 to 14976504.20)	18673.06(14830.63 to 23170.87)	-0.13 (-0.14 to -0.12)*		380827.19(28007.03 to 928540.90)	691.04(50.82 to 1684.91)	428200.07(31362.11 to 1044263.73)	662.49(48.52 to 1615.63)	-0.14 (-0.16 to -0.13)*
United States Virgin Islands	Migraine	495.18(370.20 to 629.21)	1761.89(1317.22 to 2238.78)	331.83(249.57 to 419.86)	1731.79(1302.50 to 2191.19)	-0.06 (-0.06 to -0.06)*		4506.09(3375.94 to 5849.15)	16033.11(12011.93 to 20811.88)	3080.18(2308.82 to 3988.67)	16075.15(12049.54 to 20816.49)	0.01 (0.01 to 0.01)*		167.23(11.97 to 420.56)	595.02(42.58 to 1496.39)	114.33(8.89 to 289.83)	596.70(46.37 to 1512.59)	0.01 (0.01 to 0.02)*
Uruguay	Migraine	12310.78(9204.74 to 15575.73)	1606.29(1201.02 to 2032.30)	11776.59(8903.59 to 14946.78)	1584.33(1197.82 to 2010.83)	-0.05 (-0.05 to -0.05)*		96097.59(72988.41 to 122692.89)	12538.69(9523.43 to 16008.81)	95376.52(72629.06 to 121858.74)	12831.25(9770.98 to 16393.97)	0.08 (0.08 to 0.08)*		3443.09(345.68 to 8270.87)	449.25(45.10 to 1079.17)	3418.56(350.71 to 8080.26)	459.91(47.18 to 1087.06)	0.08 (0.08 to 0.09)*
Uzbekistan	Migraine	109784.12(82841.00 to 137130.70)	1717.75(1296.18 to 2145.64)	151243.91(114397.30 to 190402.03)	1689.70(1278.05 to 2127.17)	-0.06 (-0.06 to -0.05)*		906862.47(684908.99 to 1169064.31)	14189.36(10716.53 to 18291.94)	1280462.00(972160.36 to 1649465.79)	14305.31(10860.97 to 18427.82)	0.03 (0.02 to 0.03)*		32692.52(3297.82 to 78846.21)	511.53(51.60 to 1233.68)	46309.46(4698.10 to 108934.61)	517.37(52.49 to 1217.02)	0.04 (0.04 to 0.05)*
Vanuatu	Migraine	846.49(633.38 to 1061.22)	1791.71(1340.64 to 2246.22)	1603.30(1201.90 to 2014.07)	1788.15(1340.47 to 2246.28)	-0.01 (-0.01 to -0.01)*		6767.82(5096.50 to 8732.20)	14325.03(10787.45 to 18482.93)	12943.30(9775.01 to 16679.54)	14435.55(10901.98 to 18602.56)	0.03 (0.02 to 0.03)*		247.84(18.43 to 620.60)	524.59(39.00 to 1313.58)	474.78(33.59 to 1198.87)	529.52(37.46 to 1337.09)	0.04 (0.03 to 0.04)*
Venezuela (Bolivarian Republic of)	Migraine	101601.88(77789.44 to 126755.73)	1694.87(1297.64 to 2114.47)	116255.86(88198.06 to 145728.24)	1733.41(1315.06 to 2172.86)	0.08 (0.06 to 0.1)*		936895.40(721167.40 to 1197240.94)	15628.80(12030.14 to 19971.75)	1092484.17(816273.99 to 1425148.88)	16289.29(12170.91 to 21249.43)	0.14 (0.13 to 0.14)*		34718.89(2674.45 to 87209.27)	579.16(44.61 to 1454.78)	40563.20(3073.42 to 102330.74)	604.81(45.83 to 1525.78)	0.14 (0.14 to 0.15)*
Viet Nam	Migraine	429612.60(325785.21 to 544884.14)	1993.32(1511.58 to 2528.16)	410621.56(309112.22 to 520895.34)	1947.01(1465.69 to 2469.89)	-0.08 (-0.09 to -0.08)*		3601615.20(2739037.01 to 4710477.88)	16710.84(12708.64 to 21855.77)	3559136.60(2726551.63 to 4632617.41)	16876.09(12928.28 to 21966.13)	0.04 (0.03 to 0.04)*		134129.76(8308.08 to 354552.00)	622.34(38.55 to 1645.06)	133300.41(8360.40 to 349823.95)	632.06(39.64 to 1658.73)	0.05 (0.05 to 0.06)*
Yemen	Migraine	86405.04(65239.77 to 107365.47)	2046.23(1545.00 to 2542.61)	201601.37(152278.06 to 253012.83)	1983.59(1498.29 to 2489.44)	-0.11 (-0.11 to -0.1)*		751264.91(559532.40 to 980929.06)	17791.33(13250.75 to 23230.20)	1840010.41(1379809.85 to 2387369.42)	18104.17(13576.18 to 23489.72)	0.06 (0.06 to 0.06)*		28740.17(2805.80 to 73423.09)	680.62(66.45 to 1738.79)	70477.11(6980.78 to 176971.18)	693.44(68.69 to 1741.25)	0.07 (0.06 to 0.07)*
Zambia	Migraine	35153.69(26297.15 to 44869.11)	1267.67(948.30 to 1618.01)	76015.86(57406.07 to 97334.35)	1234.67(932.40 to 1580.93)	-0.09 (-0.09 to -0.09)*		288310.13(214177.92 to 375483.82)	10396.68(7723.42 to 13540.23)	632401.94(474348.67 to 827347.22)	10271.62(7704.48 to 13437.97)	-0.04 (-0.04 to -0.04)*		10612.92(1569.00 to 24386.35)	382.71(56.58 to 879.39)	23486.48(3493.91 to 53815.92)	381.47(56.75 to 874.09)	-0.01 (-0.02 to -0.01)*
Zimbabwe	Migraine	58961.79(44681.33 to 73846.80)	1642.72(1244.86 to 2057.43)	79625.10(60294.66 to 99479.22)	1625.59(1230.95 to 2030.92)	-0.04 (-0.04 to -0.04)*		475041.95(356473.78 to 616941.29)	13235.05(9931.65 to 17188.48)	656074.73(493973.08 to 853380.17)	13394.14(10084.74 to 17422.24)	0.04 (0.04 to 0.04)*		17370.40(1711.60 to 41788.61)	483.95(47.69 to 1164.26)	24062.65(2325.06 to 57972.96)	491.25(47.47 to 1183.55)	0.06 (0.05 to 0.06)*
Afghanistan	Tension-type headache	376206.97(283412.12 to 476482.03)	9918.67(7472.14 to 12562.42)	1290810.82(975128.02 to 1636953.82)	9931.50(7502.63 to 12594.72)	0.01 (0 to 0.01)*		1034736.02(761202.53 to 1367626.01)	27280.75(20069.06 to 36057.38)	3544621.05(2622861.17 to 4642257.06)	27272.31(20180.29 to 35717.52)	0 (0 to 0)		2071.37(530.01 to 7801.32)	54.61(13.97 to 205.68)	7231.34(1803.74 to 26372.57)	55.64(13.88 to 202.91)	0.07 (0.05 to 0.08)*
Albania	Tension-type headache	126837.57(97846.78 to 160016.64)	12758.39(9842.25 to 16095.82)	72169.43(55383.73 to 90249.15)	12736.73(9774.33 to 15927.51)	-0.01 (-0.01 to -0.01)*		355749.37(273314.53 to 457442.72)	35784.26(27492.27 to 46013.43)	205705.33(156125.07 to 263662.97)	36303.66(27553.54 to 46532.24)	0.05 (0.05 to 0.05)*		592.69(117.86 to 2455.07)	59.62(11.86 to 246.95)	355.15(72.95 to 1431.71)	62.68(12.88 to 252.67)	0.18 (0.17 to 0.19)*
Algeria	Tension-type headache	848498.20(642995.14 to 1077292.51)	9941.64(7533.81 to 12622.37)	971438.93(732553.72 to 1228488.94)	9940.31(7495.91 to 12570.60)	0 (0 to 0)*		2327641.71(1723772.55 to 3051383.35)	27272.40(20197.01 to 35752.29)	2674577.72(1992298.11 to 3508140.00)	27367.80(20386.33 to 35897.28)	0.01 (0.01 to 0.01)*		4765.09(1209.19 to 17749.98)	55.83(14.17 to 207.97)	5641.56(1430.50 to 20148.57)	57.73(14.64 to 206.17)	0.12 (0.11 to 0.12)*
American Samoa	Tension-type headache	1422.13(1083.20 to 1796.57)	9449.87(7197.67 to 11937.94)	1611.08(1213.66 to 2045.07)	9423.71(7099.05 to 11962.24)	-0.01 (-0.01 to -0.01)*		3950.57(2935.90 to 5221.50)	26250.92(19508.62 to 34696.08)	4484.64(3308.23 to 5973.75)	26232.06(19350.87 to 34942.31)	0 (0 to 0)*		6.07(1.13 to 32.04)	40.35(7.53 to 212.91)	6.91(1.25 to 36.20)	40.44(7.28 to 211.74)	0.01 (0 to 0.02)*
Andorra	Tension-type headache	1564.68(1192.27 to 1945.38)	12879.94(9814.41 to 16013.71)	1638.47(1254.72 to 2049.92)	12856.00(9845.00 to 16084.38)	-0.01 (-0.01 to -0.01)*		4465.05(3360.40 to 5771.60)	36754.84(27661.74 to 47509.92)	4632.95(3497.40 to 5992.23)	36351.77(27441.84 to 47017.19)	-0.04 (-0.05 to -0.03)*		6.99(1.16 to 30.97)	57.54(9.58 to 254.89)	7.17(1.17 to 31.79)	56.28(9.18 to 249.42)	-0.09 (-0.11 to -0.07)*
Angola	Tension-type headache	308143.15(232606.80 to 392861.05)	9605.94(7251.20 to 12246.91)	924323.73(700882.01 to 1184722.90)	9600.01(7279.35 to 12304.51)	0 (0 to 0)*		833056.13(616658.76 to 1107394.71)	25969.39(19223.49 to 34521.52)	2491593.97(1845367.61 to 3301369.57)	25877.64(19165.95 to 34287.95)	-0.01 (-0.01 to -0.01)*		1374.36(290.91 to 7034.49)	42.84(9.07 to 219.29)	4138.09(879.67 to 20461.47)	42.98(9.14 to 212.51)	0.01 (0 to 0.01)*
Antigua and Barbuda	Tension-type headache	1778.94(1343.35 to 2208.02)	10218.02(7716.07 to 12682.62)	2066.46(1556.00 to 2576.44)	10209.86(7687.79 to 12729.56)	0 (0 to 0)*		4986.09(3748.22 to 6561.86)	28639.53(21529.35 to 37690.56)	5813.52(4361.12 to 7660.03)	28723.16(21547.21 to 37846.30)	0.01 (0.01 to 0.01)*		7.84(1.56 to 40.28)	45.02(8.94 to 231.36)	9.28(1.83 to 45.78)	45.83(9.06 to 226.17)	0.05 (0.04 to 0.06)*
Argentina	Tension-type headache	971360.82(752282.00 to 1210580.44)	11143.61(8630.31 to 13887.98)	1190084.24(914610.09 to 1480944.41)	11179.32(8591.59 to 13911.58)	0.01 (0.01 to 0.01)*		2578029.65(1899569.64 to 3365088.62)	29575.59(21792.18 to 38604.86)	3191487.40(2378477.81 to 4164543.20)	29979.95(22342.76 to 39120.56)	0.05 (0.05 to 0.05)*		4049.80(693.05 to 18347.76)	46.46(7.95 to 210.49)	5136.86(941.39 to 22807.37)	48.25(8.84 to 214.25)	0.13 (0.12 to 0.14)*
Armenia	Tension-type headache	113906.35(87704.90 to 144312.87)	13077.10(10069.03 to 16567.94)	71297.70(54890.30 to 89695.86)	13086.18(10074.72 to 16463.03)	0 (0 to 0)*		319453.50(245802.69 to 412166.88)	36675.09(28219.56 to 47319.12)	200126.05(153861.47 to 258215.75)	36731.70(28240.16 to 47393.64)	0.01 (0 to 0.01)*		503.10(90.06 to 2184.71)	57.76(10.34 to 250.82)	318.68(55.03 to 1368.90)	58.49(10.10 to 251.25)	0.04 (0.03 to 0.06)*
Australia	Tension-type headache	440794.91(336614.11 to 549382.78)	11102.52(8478.46 to 13837.57)	503926.33(386907.79 to 628592.50)	11098.12(8520.99 to 13843.69)	0 (0 to 0)*		1205108.62(904216.41 to 1572602.77)	30353.66(22774.94 to 39609.91)	1371954.35(1032055.63 to 1790244.45)	30214.97(22729.28 to 39427.10)	-0.02 (-0.02 to -0.01)*		1906.16(354.10 to 8697.40)	48.01(8.92 to 219.07)	2177.48(387.58 to 9702.01)	47.96(8.54 to 213.67)	-0.01 (-0.02 to 0)
Austria	Tension-type headache	208590.69(158570.86 to 258587.51)	12837.09(9758.77 to 15914.00)	181232.80(137635.99 to 224632.24)	12801.05(9721.67 to 15866.48)	-0.01 (-0.01 to -0.01)*		592489.99(449391.07 to 768919.72)	36463.03(27656.43 to 47320.87)	510602.66(390391.53 to 662645.78)	36065.48(27574.59 to 46804.77)	-0.04 (-0.04 to -0.04)*		997.74(192.36 to 4222.92)	61.40(11.84 to 259.89)	848.62(158.12 to 3629.97)	59.94(11.17 to 256.40)	-0.08 (-0.1 to -0.07)*
Azerbaijan	Tension-type headache	276863.79(211741.40 to 349304.36)	13077.92(10001.80 to 16499.72)	288520.14(222181.94 to 361234.33)	13090.63(10080.76 to 16389.79)	0 (0 to 0)*		778840.29(598633.44 to 1004324.15)	36789.25(28277.01 to 47440.19)	811632.35(623228.99 to 1048750.11)	36825.09(28276.92 to 47583.51)	0 (0 to 0.01)*		1239.32(218.65 to 5314.92)	58.54(10.33 to 251.06)	1295.56(229.37 to 5602.03)	58.78(10.41 to 254.17)	0.02 (0.01 to 0.03)*
Bahamas	Tension-type headache	8253.56(6243.46 to 10250.46)	10210.74(7723.98 to 12681.17)	9528.01(7203.78 to 11821.93)	10219.62(7726.68 to 12680.06)	0 (0 to 0)*		23152.88(17339.09 to 30455.85)	28643.16(21450.74 to 37677.90)	26714.73(20051.94 to 35140.28)	28653.88(21507.46 to 37691.02)	0 (0 to 0)*		36.39(6.92 to 188.35)	45.01(8.56 to 233.01)	42.33(8.11 to 210.24)	45.40(8.70 to 225.50)	0.03 (0.02 to 0.03)*
Bahrain	Tension-type headache	12863.23(9741.33 to 16244.99)	9937.52(7525.69 to 12550.11)	24589.66(18443.46 to 30916.51)	9909.10(7432.31 to 12458.68)	-0.01 (-0.01 to -0.01)*		35446.66(26484.79 to 46353.69)	27384.41(20460.89 to 35810.65)	67962.53(50355.76 to 89515.33)	27387.43(20292.28 to 36072.74)	0 (0 to 0.01)		74.63(19.61 to 266.68)	57.66(15.15 to 206.03)	143.94(36.31 to 509.30)	58.01(14.63 to 205.24)	0.01 (-0.03 to 0.05)
Bangladesh	Tension-type headache	3839184.48(2960140.15 to 4832430.64)	10909.68(8411.73 to 13732.15)	4938988.02(3821866.58 to 6257677.16)	10899.15(8433.94 to 13809.18)	0 (0 to 0)*		10679858.43(7937231.79 to 14083976.05)	30348.58(22554.95 to 40021.94)	13839882.06(10324442.38 to 18318568.65)	30541.28(22783.55 to 40424.66)	0.02 (0.02 to 0.02)*		15729.65(2835.31 to 85552.11)	44.70(8.06 to 243.11)	20958.64(3828.52 to 108201.42)	46.25(8.45 to 238.77)	0.12 (0.11 to 0.13)*
Barbados	Tension-type headache	6901.01(5211.41 to 8584.19)	10211.46(7711.36 to 12702.08)	5851.21(4414.07 to 7285.60)	10195.10(7691.03 to 12694.37)	-0.01 (-0.01 to -0.01)*		19377.11(14548.52 to 25494.78)	28672.44(21527.55 to 37724.79)	16443.78(12315.41 to 21682.52)	28651.50(21458.27 to 37779.45)	0 (0 to 0)*		30.65(6.00 to 154.41)	45.36(8.87 to 228.48)	26.04(4.98 to 127.23)	45.38(8.68 to 221.68)	0 (-0.01 to 0.01)
Belarus	Tension-type headache	300796.72(231359.47 to 371818.96)	13566.82(10434.99 to 16770.13)	191312.53(147805.17 to 237048.76)	13572.58(10485.97 to 16817.32)	0 (0 to 0)*		849763.99(649920.85 to 1096269.95)	38326.86(29313.35 to 49445.01)	539135.37(413594.38 to 693291.50)	38248.71(29342.26 to 49185.25)	-0.01 (-0.01 to 0)*		1554.70(342.08 to 6242.70)	70.12(15.43 to 281.56)	985.37(215.07 to 3966.63)	69.91(15.26 to 281.41)	-0.01 (-0.02 to 0)*
Belgium	Tension-type headache	259437.58(197652.95 to 322640.63)	12890.43(9820.60 to 16030.74)	249582.86(191537.00 to 313060.58)	12867.36(9874.78 to 16139.99)	-0.01 (-0.01 to -0.01)*		739354.12(556824.09 to 955246.21)	36735.60(27666.40 to 47462.43)	705046.30(532766.04 to 910985.34)	36349.00(27467.01 to 46966.29)	-0.03 (-0.04 to -0.03)*		1156.11(195.74 to 5202.77)	57.44(9.73 to 258.51)	1092.49(182.58 to 4857.39)	56.32(9.41 to 250.42)	-0.06 (-0.07 to -0.06)*
Belize	Tension-type headache	6373.54(4839.03 to 7956.01)	10192.62(7738.62 to 12723.33)	13140.56(9919.15 to 16359.43)	10195.96(7696.42 to 12693.53)	0 (0 to 0)*		17780.61(13210.83 to 23394.11)	28434.92(21126.88 to 37412.09)	36851.13(27507.01 to 48591.99)	28593.35(21343.11 to 37703.26)	0.02 (0.02 to 0.02)*		27.12(5.05 to 147.07)	43.37(8.08 to 235.20)	57.68(10.83 to 301.48)	44.75(8.40 to 233.92)	0.1 (0.09 to 0.12)*
Benin	Tension-type headache	140219.45(108169.74 to 177399.13)	9719.07(7497.60 to 12296.12)	400094.39(308381.00 to 504269.28)	9747.39(7513.00 to 12285.37)	0.01 (0.01 to 0.01)*		376704.00(275003.11 to 498036.75)	26110.60(19061.38 to 34520.58)	1077521.13(786445.20 to 1421700.10)	26251.35(19159.95 to 34636.48)	0.02 (0.02 to 0.02)*		616.81(128.29 to 3253.56)	42.75(8.89 to 225.51)	1795.36(383.49 to 9044.54)	43.74(9.34 to 220.35)	0.08 (0.07 to 0.09)*
Bermuda	Tension-type headache	1275.89(961.80 to 1590.38)	10236.63(7716.61 to 12759.81)	957.82(723.10 to 1189.72)	10212.79(7710.05 to 12685.39)	-0.01 (-0.01 to -0.01)*		3590.23(2699.22 to 4732.77)	28804.78(21656.12 to 37971.48)	2684.00(2016.95 to 3532.98)	28618.22(21505.85 to 37670.53)	-0.02 (-0.02 to -0.02)*		5.75(1.11 to 28.15)	46.14(8.87 to 225.83)	4.23(0.81 to 20.96)	45.11(8.67 to 223.48)	-0.08 (-0.09 to -0.07)*
Bhutan	Tension-type headache	23415.98(18089.41 to 29655.72)	10908.21(8426.85 to 13814.95)	23346.17(18076.67 to 29467.73)	10908.26(8446.14 to 13768.50)	0 (0 to 0)*		65372.69(48699.97 to 86455.26)	30453.51(22686.61 to 40274.71)	65674.63(49422.77 to 86759.91)	30685.81(23092.29 to 40537.70)	0.03 (0.02 to 0.03)*		96.04(17.17 to 515.09)	44.74(8.00 to 239.95)	99.56(18.29 to 508.95)	46.52(8.55 to 237.80)	0.14 (0.13 to 0.15)*
Bolivia (Plurinational State of)	Tension-type headache	182195.43(140021.19 to 231534.60)	9101.37(6994.60 to 11566.05)	293240.51(225435.59 to 373723.39)	9043.78(6952.62 to 11525.93)	-0.02 (-0.02 to -0.02)*		519412.65(383185.92 to 686220.72)	25946.68(19141.63 to 34279.39)	836439.33(619844.87 to 1114129.21)	25796.47(19116.52 to 34360.66)	-0.02 (-0.02 to -0.02)*		807.31(155.89 to 4875.87)	40.33(7.79 to 243.57)	1345.63(275.30 to 7488.65)	41.50(8.49 to 230.96)	0.09 (0.08 to 0.1)*
Bosnia and Herzegovina	Tension-type headache	148921.66(114809.82 to 187296.54)	12748.04(9827.99 to 16033.02)	72510.25(55631.47 to 90590.77)	12754.72(9785.71 to 15935.13)	0 (0 to 0)*		420817.81(320987.78 to 541097.86)	36022.99(27477.31 to 46319.25)	205951.90(156415.50 to 264110.79)	36227.42(27513.85 to 46457.71)	0.02 (0.02 to 0.02)*		711.80(145.11 to 2982.06)	60.93(12.42 to 255.27)	355.90(70.19 to 1425.56)	62.60(12.35 to 250.76)	0.09 (0.08 to 0.11)*
Botswana	Tension-type headache	43283.21(32652.00 to 55271.15)	9597.18(7239.93 to 12255.27)	62725.56(47351.41 to 79472.19)	9646.07(7281.80 to 12221.41)	0.02 (0.02 to 0.02)*		116971.49(86409.64 to 155066.20)	25936.08(19159.60 to 34382.82)	170469.39(126374.71 to 224705.89)	26215.16(19434.18 to 34555.77)	0.04 (0.04 to 0.04)*		193.91(39.09 to 965.10)	42.99(8.67 to 213.99)	291.93(64.45 to 1334.77)	44.89(9.91 to 205.26)	0.15 (0.14 to 0.16)*
Brazil	Tension-type headache	5700773.46(4373232.96 to 7058569.08)	12239.17(9389.03 to 15154.26)	6250045.72(4862103.49 to 7678804.82)	12442.06(9679.06 to 15286.31)	0.05 (0.04 to 0.06)*		16291278.07(13035375.32 to 20191449.14)	34976.25(27986.05 to 43349.65)	17839570.01(14253333.15 to 21893794.96)	35513.49(28374.32 to 43584.29)	0.04 (0.02 to 0.05)*		23367.24(4013.42 to 128369.95)	50.17(8.62 to 275.60)	26082.55(4610.64 to 131692.58)	51.92(9.18 to 262.16)	0.12 (0.11 to 0.13)*
Brunei Darussalam	Tension-type headache	9200.89(7058.22 to 11545.13)	12076.92(9264.48 to 15153.92)	12971.78(9926.18 to 16194.07)	12080.14(9243.89 to 15080.94)	0 (0 to 0)*		25788.04(19685.65 to 33211.86)	33848.90(25839.02 to 43593.27)	36595.11(27787.16 to 47356.77)	34079.68(25877.16 to 44101.62)	0.02 (0.02 to 0.03)*		38.07(6.30 to 193.29)	49.97(8.26 to 253.71)	55.03(9.26 to 265.53)	51.25(8.62 to 247.28)	0.09 (0.08 to 0.1)*
Bulgaria	Tension-type headache	234794.22(180653.87 to 296392.29)	12754.17(9813.24 to 16100.22)	122850.90(94659.08 to 154860.92)	12756.03(9828.78 to 16079.74)	0 (0 to 0)		660257.66(507598.03 to 849089.88)	35865.63(27573.06 to 46123.12)	344738.58(265690.12 to 443069.14)	35795.39(27587.52 to 46005.40)	-0.01 (-0.01 to -0.01)*		1110.27(211.99 to 4705.71)	60.31(11.52 to 255.62)	581.45(113.52 to 2356.80)	60.37(11.79 to 244.71)	0 (-0.01 to 0.01)
Burkina Faso	Tension-type headache	285849.12(219694.97 to 362864.25)	9677.67(7437.96 to 12285.08)	702102.64(539372.98 to 885030.90)	9718.75(7466.19 to 12250.90)	0.01 (0.01 to 0.01)*		767187.64(558393.63 to 1012225.90)	25973.80(18904.90 to 34269.79)	1889472.95(1376737.24 to 2495323.59)	26154.73(19057.27 to 34541.13)	0.02 (0.02 to 0.02)*		1238.92(259.93 to 6661.34)	41.94(8.80 to 225.53)	3115.20(665.73 to 16020.08)	43.12(9.22 to 221.76)	0.1 (0.09 to 0.11)*
Burundi	Tension-type headache	144518.70(110095.97 to 182798.63)	8624.14(6569.96 to 10908.49)	330158.51(250179.52 to 418121.98)	8614.98(6528.05 to 10910.25)	0 (0 to 0)*		385130.80(285013.16 to 514152.92)	22982.64(17008.13 to 30682.02)	880906.02(650382.53 to 1179090.84)	22985.89(16970.74 to 30766.57)	0 (0 to 0)		673.00(151.97 to 3322.95)	40.16(9.07 to 198.30)	1548.24(353.65 to 7744.33)	40.40(9.23 to 202.08)	0.03 (0.01 to 0.05)*
Cabo Verde	Tension-type headache	11125.11(8587.59 to 13999.35)	9756.91(7531.47 to 12277.68)	15150.70(11596.65 to 19099.04)	9848.72(7538.40 to 12415.33)	0.03 (0.03 to 0.03)*		29961.09(21853.12 to 39512.00)	26276.40(19165.57 to 34652.72)	40932.09(30292.02 to 54154.82)	26607.91(19691.33 to 35203.34)	0.04 (0.04 to 0.05)*		49.93(10.27 to 256.08)	43.79(9.01 to 224.59)	70.01(15.07 to 335.57)	45.51(9.80 to 218.14)	0.13 (0.12 to 0.14)*
Cambodia	Tension-type headache	328878.77(250142.72 to 417565.74)	10277.45(7816.95 to 13048.91)	468214.17(357106.86 to 587748.55)	10233.63(7805.19 to 12846.26)	-0.01 (-0.02 to -0.01)*		932199.95(683881.41 to 1227191.25)	29131.21(21371.27 to 38349.68)	1338423.98(994384.82 to 1766286.58)	29253.57(21734.00 to 38605.25)	0.01 (0.01 to 0.02)*		1336.13(228.85 to 7616.64)	41.75(7.15 to 238.02)	1983.59(335.23 to 10588.25)	43.35(7.33 to 231.42)	0.13 (0.12 to 0.15)*
Cameroon	Tension-type headache	313398.32(240976.23 to 395000.35)	9727.34(7479.49 to 12260.13)	944063.47(727323.11 to 1189638.11)	9741.05(7504.68 to 12274.95)	0 (0 to 0)*		843770.54(614882.18 to 1114127.67)	26189.18(19084.88 to 34580.60)	2543137.96(1853616.80 to 3353775.75)	26240.65(19126.02 to 34604.99)	0.01 (0.01 to 0.01)*		1392.23(296.51 to 7112.51)	43.21(9.20 to 220.76)	4248.21(899.67 to 20854.89)	43.83(9.28 to 215.19)	0.05 (0.04 to 0.06)*
Canada	Tension-type headache	766521.33(587916.18 to 955583.52)	13149.89(10085.87 to 16393.30)	831240.24(639277.40 to 1037010.88)	13146.46(10110.47 to 16400.82)	0 (0 to 0)*		2190958.84(1668418.07 to 2817667.88)	37586.52(28622.18 to 48337.88)	2372575.52(1807544.24 to 3048863.51)	37523.40(28587.17 to 48219.22)	-0.01 (-0.01 to 0)*		3278.02(494.42 to 15017.64)	56.24(8.48 to 257.63)	3565.01(547.21 to 16669.42)	56.38(8.65 to 263.63)	0.01 (0 to 0.02)
Central African Republic	Tension-type headache	81811.29(61745.02 to 103807.00)	9624.04(7263.51 to 12211.56)	168287.81(126965.54 to 213406.40)	9615.51(7254.47 to 12193.47)	0 (0 to 0)*		221562.82(164157.94 to 294211.98)	26064.01(19311.07 to 34610.25)	456110.91(337548.97 to 605680.61)	26060.95(19286.64 to 34606.96)	0 (0 to 0)*		367.05(78.39 to 1851.25)	43.18(9.22 to 217.78)	761.24(161.19 to 3791.61)	43.50(9.21 to 216.64)	0.02 (0.01 to 0.03)*
Chad	Tension-type headache	177177.76(136065.49 to 223665.73)	9712.59(7458.88 to 12260.98)	519967.11(398855.56 to 659165.38)	9689.74(7432.79 to 12283.74)	-0.01 (-0.01 to -0.01)*		476640.10(347331.92 to 629578.41)	26128.61(19040.15 to 34512.43)	1398024.18(1018358.10 to 1846334.64)	26052.58(18977.40 to 34406.98)	-0.01 (-0.01 to -0.01)*		779.20(167.35 to 4131.85)	42.71(9.17 to 226.50)	2287.23(484.61 to 11876.19)	42.62(9.03 to 221.32)	-0.01 (-0.02 to 0)*
Chile	Tension-type headache	417248.99(314407.84 to 523751.38)	11108.20(8370.31 to 13943.55)	427329.40(326221.43 to 532166.99)	11187.33(8540.36 to 13931.94)	0.03 (0.02 to 0.03)*		1106557.13(819898.57 to 1448466.24)	29459.28(21827.72 to 38561.74)	1147722.62(852947.07 to 1501372.54)	30046.97(22329.85 to 39305.40)	0.07 (0.07 to 0.08)*		1787.61(337.11 to 7978.02)	47.59(8.97 to 212.39)	1854.65(353.67 to 8050.17)	48.55(9.26 to 210.75)	0.07 (0.06 to 0.08)*
China	Tension-type headache	26727442.83(20438496.60 to 33898087.95)	7382.11(5645.11 to 9362.64)	17947896.05(13861200.85 to 22387275.18)	7883.73(6088.62 to 9833.75)	0.23 (0.22 to 0.24)*		73098513.93(56673606.19 to 92993313.89)	20189.78(15653.23 to 25684.72)	49330421.40(38512063.67 to 62053123.65)	21668.70(16916.66 to 27257.22)	0.24 (0.23 to 0.25)*		129544.64(31345.77 to 615054.85)	35.78(8.66 to 169.88)	83641.49(18827.75 to 407599.41)	36.74(8.27 to 179.04)	0.09 (0.07 to 0.1)*
Colombia	Tension-type headache	1044589.88(788119.30 to 1298572.71)	10213.05(7705.52 to 12696.27)	1206898.08(909688.49 to 1504643.42)	10208.31(7694.42 to 12726.73)	0 (0 to 0)*		2925764.86(2190825.62 to 3848319.31)	28605.47(21419.90 to 37625.37)	3392733.03(2542912.04 to 4470683.38)	28696.75(21508.71 to 37814.38)	0.01 (0.01 to 0.01)*		4577.72(890.32 to 24608.25)	44.76(8.70 to 240.60)	5387.80(1045.65 to 27147.76)	45.57(8.84 to 229.62)	0.09 (0.08 to 0.1)*
Comoros	Tension-type headache	13261.00(10020.96 to 16816.00)	8609.00(6505.57 to 10916.89)	18513.32(14042.40 to 23322.18)	8623.73(6541.12 to 10863.75)	0.01 (0.01 to 0.01)*		35404.18(26089.88 to 47437.08)	22984.27(16937.46 to 30795.99)	49662.15(36788.74 to 66479.35)	23133.23(17136.64 to 30966.88)	0.02 (0.02 to 0.02)*		62.11(14.22 to 303.90)	40.32(9.23 to 197.29)	89.41(20.79 to 416.93)	41.65(9.68 to 194.21)	0.11 (0.1 to 0.12)*
Congo	Tension-type headache	77999.09(58816.70 to 99167.40)	9604.88(7242.74 to 12211.57)	150136.06(113239.84 to 191240.01)	9610.20(7248.47 to 12241.26)	0 (0 to 0)*		211212.05(156237.16 to 280658.43)	26008.85(19239.19 to 34560.54)	405994.72(300634.25 to 539525.72)	25987.69(19243.58 to 34535.00)	0 (0 to 0)*		351.98(75.29 to 1764.85)	43.34(9.27 to 217.33)	681.64(143.69 to 3214.00)	43.63(9.20 to 205.73)	0.02 (0 to 0.03)*
Cook Islands	Tension-type headache	552.94(418.39 to 701.60)	9432.28(7137.13 to 11968.28)	391.58(298.36 to 494.77)	9461.36(7208.93 to 11954.68)	0.01 (0.01 to 0.01)*		1535.76(1134.66 to 2041.54)	26197.72(19355.56 to 34825.70)	1087.93(807.74 to 1435.19)	26286.88(19516.89 to 34677.38)	0.01 (0.01 to 0.01)*		2.36(0.44 to 12.20)	40.19(7.51 to 208.04)	1.68(0.31 to 8.31)	40.70(7.50 to 200.80)	0.06 (0.04 to 0.07)*
Costa Rica	Tension-type headache	94058.08(71280.81 to 116866.07)	10213.81(7740.42 to 12690.54)	114401.62(86594.15 to 142394.21)	10228.96(7742.62 to 12731.85)	0.01 (0 to 0.01)*		262866.88(196768.18 to 346014.92)	28544.84(21367.15 to 37573.92)	321234.80(241238.64 to 422222.77)	28722.47(21569.80 to 37752.08)	0.02 (0.02 to 0.02)*		408.88(78.16 to 2152.20)	44.40(8.49 to 233.71)	510.04(98.46 to 2535.71)	45.60(8.80 to 226.72)	0.1 (0.09 to 0.11)*
C么te d'Ivoire	Tension-type headache	373809.83(288296.60 to 471177.42)	9769.91(7534.93 to 12314.71)	787293.62(605630.73 to 991308.36)	9753.46(7502.91 to 12280.91)	-0.01 (-0.01 to 0)*		1006321.92(734333.07 to 1327204.73)	26301.27(19192.56 to 34687.87)	2120359.88(1545046.54 to 2793231.08)	26268.27(19140.95 to 34604.20)	0 (-0.01 to 0)*		1656.59(357.17 to 8237.33)	43.30(9.34 to 215.29)	3529.25(739.65 to 17669.09)	43.72(9.16 to 218.90)	0.03 (0.02 to 0.04)*
Croatia	Tension-type headache	131759.74(101537.11 to 165753.43)	12759.94(9833.10 to 16051.97)	86769.37(67842.56 to 107619.31)	12803.24(10010.50 to 15879.75)	0.01 (0 to 0.01)*		371143.38(285078.62 to 478331.39)	35942.44(27607.72 to 46322.79)	245266.69(191632.69 to 310276.53)	36190.28(28276.32 to 45782.79)	0.02 (0.01 to 0.04)*		628.92(123.10 to 2604.63)	60.91(11.92 to 252.24)	421.10(83.13 to 1732.82)	62.14(12.27 to 255.69)	0.07 (0.06 to 0.08)*
Cuba	Tension-type headache	315079.47(235296.53 to 392075.56)	10191.24(7610.66 to 12681.67)	202953.00(153006.95 to 252789.79)	10200.53(7690.21 to 12705.36)	0 (0 to 0.01)		891494.76(664244.16 to 1183551.19)	28835.37(21484.96 to 38281.93)	571418.09(428489.83 to 753980.07)	28719.79(21536.14 to 37895.46)	-0.02 (-0.02 to -0.01)*		1435.08(279.28 to 7279.88)	46.42(9.03 to 235.47)	913.53(178.64 to 4509.96)	45.91(8.98 to 226.67)	-0.04 (-0.05 to -0.02)*
Cyprus	Tension-type headache	24440.09(18811.86 to 30677.24)	12852.47(9892.72 to 16132.44)	27874.15(21309.86 to 34795.62)	12885.73(9851.17 to 16085.40)	0.01 (0.01 to 0.01)*		68929.24(52169.11 to 89022.47)	36248.28(27434.52 to 46814.84)	79374.56(60111.14 to 102515.93)	36693.47(27788.33 to 47391.31)	0.04 (0.04 to 0.05)*		105.88(17.59 to 481.42)	55.68(9.25 to 253.17)	124.09(21.17 to 547.30)	57.36(9.79 to 253.01)	0.1 (0.1 to 0.11)*
Czechia	Tension-type headache	303182.34(232986.75 to 383815.28)	12748.15(9796.58 to 16138.58)	194079.22(149881.08 to 246018.34)	12767.75(9860.12 to 16184.63)	0.01 (0 to 0.01)*		849897.45(644805.61 to 1099946.55)	35736.31(27112.65 to 46250.32)	542214.24(416324.70 to 697281.04)	35670.26(27388.45 to 45871.53)	-0.01 (-0.01 to 0)*		1412.50(278.82 to 5969.75)	59.39(11.72 to 251.01)	907.75(173.75 to 3808.27)	59.72(11.43 to 250.53)	0.02 (0.01 to 0.03)*
Democratic People's Republic of Korea	Tension-type headache	422916.37(318319.78 to 541134.07)	7652.59(5759.93 to 9791.72)	417661.09(314216.67 to 534817.99)	7596.71(5715.19 to 9727.64)	-0.03 (-0.03 to -0.02)*		1170300.70(862462.94 to 1561259.43)	21176.36(15606.10 to 28250.69)	1157161.22(850186.29 to 1545139.14)	21047.24(15463.77 to 28104.05)	-0.02 (-0.02 to -0.02)*		1983.53(430.11 to 10227.00)	35.89(7.78 to 185.06)	1983.00(428.92 to 9882.71)	36.07(7.80 to 179.75)	0.02 (0.01 to 0.03)*
Democratic Republic of the Congo	Tension-type headache	1153955.60(870376.06 to 1470229.57)	9607.36(7246.40 to 12240.53)	2783344.17(2097698.25 to 3544545.48)	9605.66(7239.42 to 12232.66)	0 (0 to 0)*		3120620.29(2311036.36 to 4148864.82)	25981.01(19240.75 to 34541.76)	7529778.44(5574979.46 to 10009945.08)	25986.19(19239.94 to 34545.55)	0 (0 to 0)*		5125.32(1093.62 to 25732.75)	42.67(9.11 to 214.24)	12458.48(2650.48 to 61532.19)	43.00(9.15 to 212.36)	0.04 (0.03 to 0.04)*
Denmark	Tension-type headache	142873.16(109093.02 to 178231.67)	13068.02(9978.29 to 16302.12)	138901.26(106193.09 to 172783.96)	13026.11(9958.75 to 16203.61)	-0.01 (-0.01 to -0.01)*		422840.07(325362.31 to 545605.61)	38675.45(29759.56 to 49904.31)	406522.74(311769.18 to 523560.14)	38123.54(29237.59 to 49099.26)	-0.05 (-0.06 to -0.05)*		649.09(109.22 to 2920.07)	59.37(9.99 to 267.09)	628.30(102.03 to 2718.06)	58.92(9.57 to 254.90)	-0.02 (-0.03 to -0.01)*
Djibouti	Tension-type headache	14505.25(10982.60 to 18298.15)	8631.25(6535.12 to 10888.18)	28326.02(21528.81 to 35734.37)	8637.66(6564.94 to 10896.74)	0 (0 to 0.01)*		38836.08(28809.03 to 51970.51)	23109.13(17142.60 to 30924.67)	75712.85(56211.97 to 100961.07)	23087.67(17141.12 to 30786.79)	0 (0 to 0)		68.56(16.11 to 331.23)	40.80(9.58 to 197.10)	134.69(30.63 to 634.35)	41.07(9.34 to 193.44)	0.03 (0.02 to 0.04)*
Dominica	Tension-type headache	2327.70(1755.29 to 2901.11)	10177.46(7674.67 to 12684.57)	1680.49(1266.93 to 2091.14)	10183.80(7677.57 to 12672.28)	0 (0 to 0)*		6515.63(4854.57 to 8568.50)	28488.38(21225.72 to 37464.20)	4717.82(3521.83 to 6219.64)	28589.96(21342.28 to 37691.01)	0.01 (0.01 to 0.01)*		10.09(1.94 to 53.21)	44.12(8.50 to 232.67)	7.41(1.38 to 37.44)	44.88(8.36 to 226.91)	0.05 (0.05 to 0.06)*
Dominican Republic	Tension-type headache	243095.85(183851.46 to 302334.96)	10212.56(7723.67 to 12701.21)	296068.37(223595.28 to 368152.20)	10210.66(7711.24 to 12696.65)	0 (0 to 0)*		681308.43(509187.06 to 896926.09)	28622.04(21391.16 to 37680.23)	831198.44(623466.51 to 1093463.06)	28665.95(21501.80 to 37710.80)	0.01 (0 to 0.01)*		1060.83(206.47 to 5723.72)	44.57(8.67 to 240.46)	1310.99(258.34 to 6634.11)	45.21(8.91 to 228.79)	0.05 (0.04 to 0.05)*
Ecuador	Tension-type headache	274568.44(212586.49 to 347784.32)	8416.63(6516.63 to 10660.99)	428243.92(331316.82 to 546231.21)	8722.46(6748.25 to 11125.62)	0.12 (0.11 to 0.12)*		730541.54(551183.81 to 941000.70)	22394.04(16896.00 to 28845.46)	1170276.53(877893.64 to 1536603.24)	23836.15(17880.90 to 31297.47)	0.21 (0.2 to 0.22)*		1225.19(270.98 to 6586.66)	37.56(8.31 to 201.91)	1951.26(426.86 to 10650.64)	39.74(8.69 to 216.93)	0.2 (0.19 to 0.21)*
Egypt	Tension-type headache	1756876.50(1329512.45 to 2218700.16)	10237.81(7747.44 to 12928.98)	2903497.32(2220215.47 to 3629010.93)	10222.66(7816.95 to 12777.05)	-0.01 (-0.01 to 0)*		5036970.96(3738991.40 to 6623180.97)	29351.82(21788.14 to 38595.11)	8331620.16(6258757.06 to 10911872.28)	29334.04(22035.88 to 38418.61)	0 (0 to 0)*		9945.64(2433.86 to 36138.27)	57.96(14.18 to 210.59)	16733.06(4086.65 to 61783.73)	58.91(14.39 to 217.53)	0.06 (0.05 to 0.07)*
El Salvador	Tension-type headache	181281.84(137482.05 to 226516.59)	10196.67(7733.04 to 12741.02)	179541.04(135414.09 to 223809.35)	10219.81(7708.03 to 12739.65)	0.01 (0.01 to 0.01)*		506087.35(376224.70 to 665590.03)	28466.20(21161.74 to 37437.85)	504657.39(378615.77 to 664131.51)	28726.05(21551.52 to 37803.62)	0.03 (0.03 to 0.03)*		769.50(140.63 to 4227.37)	43.28(7.91 to 237.78)	800.05(157.14 to 4081.51)	45.54(8.94 to 232.33)	0.18 (0.17 to 0.19)*
Equatorial Guinea	Tension-type headache	12297.68(9293.95 to 15716.99)	9599.89(7255.10 to 12269.10)	50929.70(38360.63 to 64654.43)	9599.91(7230.72 to 12186.92)	0 (0 to 0)		33239.58(24567.12 to 44063.90)	25947.69(19177.73 to 34397.43)	138288.98(102206.35 to 182997.26)	26066.54(19265.21 to 34493.75)	0.02 (0.02 to 0.02)*		54.42(11.81 to 279.11)	42.48(9.22 to 217.88)	231.24(47.69 to 1094.09)	43.59(8.99 to 206.23)	0.09 (0.07 to 0.1)*
Eritrea	Tension-type headache	85113.69(64538.10 to 107678.63)	8614.62(6532.10 to 10898.49)	194524.92(147617.26 to 245949.43)	8619.24(6540.80 to 10897.82)	0 (0 to 0)*		227186.47(167536.65 to 304313.95)	22994.25(16956.90 to 30800.56)	521299.91(386259.50 to 699396.36)	23098.38(17114.85 to 30989.69)	0.02 (0.02 to 0.02)*		391.54(87.00 to 1924.16)	39.63(8.81 to 194.75)	929.19(213.31 to 4416.24)	41.17(9.45 to 195.68)	0.14 (0.13 to 0.15)*
Estonia	Tension-type headache	44297.33(34012.75 to 54755.48)	13561.89(10413.20 to 16763.71)	26806.46(20730.15 to 33208.98)	13568.66(10493.01 to 16809.44)	0 (0 to 0)		125244.80(95604.97 to 161726.77)	38344.44(29270.03 to 49513.61)	75412.07(57922.38 to 96864.04)	38171.43(29318.65 to 49029.80)	-0.02 (-0.02 to -0.02)*		228.17(49.47 to 887.41)	69.86(15.15 to 271.69)	137.09(29.16 to 555.18)	69.39(14.76 to 281.02)	-0.03 (-0.05 to -0.02)*
Eswatini	Tension-type headache	26402.78(19915.84 to 33745.62)	9592.86(7235.97 to 12260.72)	35278.89(26626.71 to 44772.29)	9632.28(7269.96 to 12224.29)	0.01 (0.01 to 0.01)*		71303.46(52662.62 to 94612.04)	25906.51(19133.78 to 34375.16)	95826.95(71104.63 to 126681.69)	26163.87(19413.87 to 34588.22)	0.03 (0.03 to 0.04)*		119.38(25.92 to 596.53)	43.37(9.42 to 216.74)	163.34(35.27 to 759.22)	44.60(9.63 to 207.29)	0.1 (0.09 to 0.12)*
Ethiopia	Tension-type headache	1333706.75(1013551.58 to 1728515.59)	8129.82(6178.27 to 10536.44)	2818436.16(2123526.42 to 3657546.70)	7558.42(5694.83 to 9808.73)	-0.25 (-0.26 to -0.24)*		3281170.47(2427701.65 to 4329812.64)	20000.90(14798.45 to 26393.07)	6974236.88(5123950.43 to 8997355.51)	18703.36(13741.30 to 24128.92)	-0.22 (-0.23 to -0.21)*		5657.71(1311.60 to 28317.96)	34.49(8.00 to 172.62)	12401.13(2976.38 to 58812.90)	33.26(7.98 to 157.72)	-0.12 (-0.13 to -0.1)*
Fiji	Tension-type headache	22523.28(17144.37 to 28542.47)	9455.55(7197.41 to 11982.47)	22312.80(17011.92 to 28206.40)	9451.28(7205.93 to 11947.70)	0 (0 to 0)*		62372.84(46245.46 to 82545.84)	26184.88(19414.40 to 34653.75)	61916.46(46060.40 to 81774.97)	26226.64(19510.31 to 34638.33)	0.01 (0.01 to 0.01)*		94.43(17.16 to 505.12)	39.64(7.20 to 212.05)	94.81(17.52 to 485.01)	40.16(7.42 to 205.44)	0.05 (0.04 to 0.06)*
Finland	Tension-type headache	125295.88(96121.12 to 156984.32)	12871.87(9874.70 to 16127.29)	118050.62(90571.05 to 148043.59)	12864.37(9869.83 to 16132.80)	0 (0 to 0)*		354386.12(268196.65 to 457815.12)	36406.73(27552.33 to 47032.18)	333493.81(251973.37 to 431003.57)	36341.93(27458.37 to 46967.89)	-0.01 (-0.01 to 0)*		549.16(90.66 to 2441.71)	56.42(9.31 to 250.84)	517.75(87.75 to 2303.86)	56.42(9.56 to 251.06)	0 (-0.01 to 0.01)
France	Tension-type headache	1612977.71(1235974.12 to 1991840.24)	12763.46(9780.23 to 15761.39)	1538248.57(1186883.03 to 1903222.83)	12730.82(9822.86 to 15751.42)	-0.01 (-0.01 to -0.01)*		4471532.09(3436200.36 to 5784912.83)	35383.13(27190.57 to 45775.88)	4222596.91(3244106.38 to 5498556.25)	34946.98(26848.81 to 45507.05)	-0.05 (-0.06 to -0.04)*		7396.56(1375.11 to 31998.68)	58.53(10.88 to 253.20)	6948.86(1295.99 to 29756.15)	57.51(10.73 to 246.27)	-0.07 (-0.08 to -0.06)*
Gabon	Tension-type headache	29314.22(22136.71 to 37219.55)	9619.13(7263.91 to 12213.18)	51278.51(38681.95 to 64946.43)	9644.90(7275.63 to 12215.67)	0.01 (0.01 to 0.01)*		79388.24(58776.55 to 105413.83)	26050.36(19286.87 to 34590.37)	139440.60(103415.92 to 184353.30)	26227.17(19451.34 to 34674.73)	0.02 (0.02 to 0.02)*		133.15(28.83 to 646.50)	43.69(9.46 to 212.14)	238.33(50.81 to 1094.60)	44.83(9.56 to 205.88)	0.1 (0.1 to 0.11)*
Gambia	Tension-type headache	30569.97(23587.13 to 38542.51)	9754.11(7526.06 to 12297.94)	74808.41(57483.16 to 94196.59)	9755.51(7496.18 to 12283.86)	0 (0 to 0)		82297.00(60126.16 to 108633.06)	26258.90(19184.74 to 34662.07)	201809.61(147086.54 to 266410.31)	26317.31(19181.06 to 34741.67)	0.01 (0.01 to 0.01)*		136.06(27.89 to 701.37)	43.41(8.90 to 223.79)	337.34(75.08 to 1687.22)	43.99(9.79 to 220.02)	0.05 (0.04 to 0.05)*
Georgia	Tension-type headache	167946.22(128920.70 to 212101.37)	13075.82(10037.40 to 16513.61)	82005.58(63069.87 to 103327.96)	13079.33(10059.21 to 16480.10)	0 (0 to 0)*		471762.63(362869.33 to 607840.75)	36730.11(28251.98 to 47324.77)	230107.56(177106.09 to 296971.39)	36700.58(28247.21 to 47364.91)	0 (-0.01 to 0)*		748.76(133.11 to 3217.09)	58.30(10.36 to 250.47)	364.76(64.70 to 1577.14)	58.18(10.32 to 251.54)	-0.01 (-0.02 to 0)*
Germany	Tension-type headache	1923268.38(1452178.79 to 2365581.22)	12913.86(9750.71 to 15883.79)	1656778.50(1267194.46 to 2043451.00)	12966.49(9917.47 to 15992.71)	0.01 (0.01 to 0.02)*		5514831.49(4218566.16 to 7129682.32)	37029.55(28325.72 to 47872.52)	4733016.10(3610596.36 to 6118075.80)	37042.12(28257.70 to 47882.05)	0.01 (-0.01 to 0.02)		8621.16(1495.95 to 38307.84)	57.89(10.04 to 257.22)	7306.79(1255.63 to 33169.38)	57.19(9.83 to 259.59)	-0.04 (-0.06 to -0.02)*
Ghana	Tension-type headache	459142.44(353743.23 to 578960.64)	9738.53(7502.98 to 12279.90)	973234.95(744839.49 to 1228862.85)	9799.10(7499.48 to 12372.91)	0.02 (0.02 to 0.02)*		1236289.93(902008.74 to 1631101.48)	26222.02(19131.83 to 34596.08)	2627690.29(1925610.27 to 3463012.22)	26457.12(19388.17 to 34867.63)	0.03 (0.03 to 0.03)*		2052.08(423.83 to 10215.65)	43.53(8.99 to 216.68)	4470.74(956.26 to 21116.74)	45.01(9.63 to 212.62)	0.11 (0.1 to 0.13)*
Greece	Tension-type headache	301535.21(230655.00 to 376962.08)	12869.99(9844.72 to 16089.33)	199472.95(153360.94 to 250209.75)	12861.45(9888.28 to 16132.82)	0 (0 to 0)*		853309.29(643631.56 to 1102691.36)	36420.57(27471.20 to 47064.59)	562329.01(425770.03 to 726861.63)	36257.38(27452.45 to 46865.98)	-0.02 (-0.02 to -0.01)*		1318.84(222.68 to 5958.35)	56.29(9.50 to 254.31)	869.95(144.53 to 3865.38)	56.09(9.32 to 249.23)	-0.02 (-0.02 to -0.01)*
Greenland	Tension-type headache	1829.92(1389.55 to 2263.77)	13239.70(10053.58 to 16378.66)	1512.91(1163.08 to 1883.44)	13164.07(10120.16 to 16388.08)	-0.02 (-0.02 to -0.02)*		5279.72(3994.04 to 6769.96)	38199.40(28897.35 to 48981.50)	4322.14(3289.97 to 5543.42)	37607.58(28626.55 to 48234.16)	-0.05 (-0.06 to -0.05)*		7.93(1.26 to 36.18)	57.37(9.13 to 261.80)	6.44(1.00 to 29.59)	56.04(8.69 to 257.47)	-0.09 (-0.1 to -0.07)*
Grenada	Tension-type headache	2672.14(2027.14 to 3335.46)	10188.11(7728.91 to 12717.15)	2663.73(2008.18 to 3321.69)	10208.29(7696.01 to 12729.80)	0.01 (0.01 to 0.01)*		7459.84(5555.55 to 9811.63)	28442.22(21181.72 to 37408.91)	7492.00(5621.37 to 9880.41)	28711.78(21542.92 to 37864.93)	0.03 (0.03 to 0.03)*		11.41(2.15 to 63.44)	43.52(8.20 to 241.88)	11.93(2.37 to 59.55)	45.70(9.10 to 228.22)	0.17 (0.17 to 0.18)*
Guam	Tension-type headache	3694.17(2782.98 to 4641.92)	9421.29(7097.47 to 11838.35)	3940.26(2992.90 to 4975.87)	9444.80(7174.00 to 11927.17)	0.01 (0.01 to 0.01)*		10317.34(7653.31 to 13676.50)	26312.43(19518.34 to 34879.34)	10950.07(8164.90 to 14466.86)	26247.34(19571.28 to 34677.10)	-0.01 (-0.01 to -0.01)*		16.20(2.99 to 81.24)	41.31(7.62 to 207.19)	17.03(3.04 to 84.39)	40.81(7.28 to 202.28)	-0.05 (-0.06 to -0.04)*
Guatemala	Tension-type headache	254042.65(193304.06 to 318474.23)	10200.11(7761.38 to 12787.11)	576266.97(435503.84 to 716035.17)	10203.21(7710.90 to 12677.91)	0 (0 to 0)*		707390.97(525125.82 to 931282.09)	28402.56(21084.41 to 37392.05)	1616699.98(1209449.89 to 2126524.65)	28624.81(21414.16 to 37651.62)	0.03 (0.03 to 0.03)*		1062.54(192.51 to 6073.20)	42.66(7.73 to 243.85)	2531.98(490.07 to 13198.94)	44.83(8.68 to 233.70)	0.17 (0.16 to 0.18)*
Guinea	Tension-type headache	171719.52(132099.63 to 216843.79)	9727.36(7483.02 to 12283.51)	394878.66(303605.11 to 498244.82)	9724.77(7476.95 to 12270.39)	0 (0 to 0)		462026.60(336867.09 to 610307.56)	26172.34(19082.45 to 34571.98)	1062835.17(774646.03 to 1404152.33)	26174.69(19077.39 to 34580.39)	0 (0 to 0)		759.60(162.65 to 3997.32)	43.03(9.21 to 226.44)	1760.13(376.24 to 9012.17)	43.35(9.27 to 221.94)	0.03 (0.02 to 0.03)*
Guinea-Bissau	Tension-type headache	31407.79(24126.56 to 39587.09)	9718.90(7465.78 to 12249.92)	61233.32(47115.35 to 77055.46)	9764.11(7512.90 to 12287.07)	0.02 (0.01 to 0.02)*		84535.89(61591.89 to 111662.07)	26158.98(19059.14 to 34552.96)	165060.53(120261.26 to 217562.01)	26320.14(19176.56 to 34691.90)	0.02 (0.02 to 0.02)*		138.62(29.65 to 720.67)	42.90(9.17 to 223.01)	275.36(59.32 to 1381.17)	43.91(9.46 to 220.24)	0.08 (0.07 to 0.09)*
Guyana	Tension-type headache	26464.21(19985.83 to 32916.60)	10206.48(7707.96 to 12694.98)	22742.74(17143.91 to 28372.59)	10223.73(7706.84 to 12754.56)	0.01 (0.01 to 0.01)*		74113.05(55353.84 to 97438.07)	28583.27(21348.38 to 37579.06)	63950.18(48012.03 to 84254.93)	28748.03(21583.23 to 37875.79)	0.02 (0.02 to 0.02)*		114.02(22.10 to 601.76)	43.97(8.52 to 232.08)	101.25(20.34 to 517.62)	45.52(9.14 to 232.69)	0.12 (0.11 to 0.13)*
Haiti	Tension-type headache	198066.30(150565.31 to 247428.76)	10210.92(7762.10 to 12755.71)	375233.40(283564.35 to 467394.30)	10204.76(7711.75 to 12711.15)	0 (0 to 0)*		552370.98(411019.51 to 726121.22)	28476.41(21189.31 to 37433.76)	1049798.25(783972.78 to 1380248.28)	28550.07(21320.74 to 37536.91)	0.01 (0.01 to 0.01)*		836.93(150.38 to 4728.62)	43.15(7.75 to 243.77)	1611.91(301.16 to 8675.98)	43.84(8.19 to 235.95)	0.06 (0.05 to 0.07)*
Honduras	Tension-type headache	156144.51(118578.81 to 195321.79)	10187.98(7736.93 to 12744.19)	320096.25(242087.22 to 398123.69)	10204.21(7717.40 to 12691.62)	0.01 (0.01 to 0.01)*		434399.83(320753.26 to 574271.85)	28343.35(20928.24 to 37469.60)	897555.28(671514.46 to 1181034.06)	28612.79(21406.93 to 37649.69)	0.03 (0.03 to 0.03)*		655.16(120.65 to 3746.10)	42.75(7.87 to 244.42)	1402.86(267.94 to 7395.51)	44.72(8.54 to 235.76)	0.17 (0.15 to 0.18)*
Hungary	Tension-type headache	294221.66(226261.77 to 373448.33)	12757.09(9810.43 to 16192.26)	190761.83(147286.43 to 239650.43)	12757.83(9850.27 to 16027.42)	0 (0 to 0)*		823232.26(627547.12 to 1062148.82)	35694.34(27209.67 to 46053.46)	538104.01(412590.37 to 692609.19)	35987.49(27593.35 to 46320.53)	0.03 (0.03 to 0.03)*		1370.33(260.43 to 5703.16)	59.42(11.29 to 247.28)	918.36(183.58 to 3747.12)	61.42(12.28 to 250.60)	0.12 (0.11 to 0.13)*
Iceland	Tension-type headache	8135.86(6218.19 to 10179.11)	12869.90(9836.39 to 16102.07)	8761.60(6714.02 to 10975.30)	12871.96(9863.79 to 16124.18)	0 (0 to 0)		23015.83(17365.04 to 29744.11)	36408.13(27469.30 to 47051.43)	24789.41(18746.01 to 32039.94)	36418.94(27540.38 to 47070.94)	0 (0 to 0.01)		35.61(5.88 to 159.08)	56.33(9.30 to 251.65)	38.55(6.47 to 170.95)	56.63(9.51 to 251.14)	0.03 (0.02 to 0.05)*
India	Tension-type headache	29399047.55(22930537.95 to 37007868.86)	11400.00(8891.72 to 14350.46)	45306492.36(35278454.60 to 56578610.67)	11402.66(8878.82 to 14239.61)	0 (-0.01 to 0)		78649766.34(62327071.22 to 99044568.25)	30497.84(24168.43 to 38406.28)	122092843.03(96611118.36 to 154248810.33)	30728.12(24314.92 to 38821.08)	0.02 (0.01 to 0.03)*		117576.11(21946.80 to 611041.28)	45.59(8.51 to 236.94)	187137.26(35691.38 to 926825.30)	47.10(8.98 to 233.26)	0.11 (0.1 to 0.11)*
Indonesia	Tension-type headache	6584993.27(5115917.09 to 8339769.92)	11071.48(8601.49 to 14021.82)	7502722.78(5807826.49 to 9422652.57)	11051.78(8555.14 to 13879.90)	-0.01 (-0.01 to -0.01)*		18007852.67(14163161.65 to 22761373.12)	30276.97(23812.81 to 38269.16)	20620706.20(16194371.15 to 26119220.23)	30375.04(23854.89 to 38474.54)	0.01 (0.01 to 0.01)*		26520.56(4767.01 to 143223.35)	44.59(8.01 to 240.80)	30894.52(5708.10 to 160014.62)	45.51(8.41 to 235.71)	0.07 (0.07 to 0.07)*
Iran (Islamic Republic of)	Tension-type headache	2101411.23(1642309.71 to 2641034.14)	10945.03(8553.84 to 13755.61)	2077375.64(1606157.84 to 2633428.61)	11801.36(9124.42 to 14960.24)	0.25 (0.22 to 0.26)*		5862705.28(4634100.99 to 7340393.82)	30535.43(24136.34 to 38231.85)	6279524.66(5016647.40 to 7767859.67)	35673.33(28499.06 to 44128.41)	0.52 (0.47 to 0.56)*		11592.45(2875.96 to 41708.06)	60.38(14.98 to 217.23)	12004.47(2789.08 to 46498.45)	68.20(15.84 to 264.15)	0.42 (0.39 to 0.44)*
Iraq	Tension-type headache	565507.77(428969.54 to 715406.23)	9934.63(7535.97 to 12567.98)	1309780.35(984128.05 to 1648802.73)	9919.97(7453.55 to 12487.64)	-0.01 (-0.01 to 0)*		1547834.41(1141479.30 to 2033831.04)	27191.77(20053.07 to 35729.57)	3617511.36(2687997.24 to 4751286.30)	27398.18(20358.26 to 35985.12)	0.03 (0.03 to 0.03)*		3114.31(772.33 to 11365.71)	54.71(13.57 to 199.67)	7643.02(1948.13 to 27079.00)	57.89(14.75 to 205.09)	0.19 (0.18 to 0.21)*
Ireland	Tension-type headache	124964.53(95483.98 to 156520.35)	12831.47(9804.38 to 16071.65)	122498.06(93988.48 to 153519.43)	12843.22(9854.16 to 16095.64)	0 (0 to 0)*		349606.85(263455.64 to 453179.22)	35897.94(27051.86 to 46532.84)	343338.95(260496.82 to 444158.86)	35997.13(27311.61 to 46567.53)	0.01 (0 to 0.01)*		533.24(87.06 to 2394.75)	54.75(8.94 to 245.90)	527.84(82.66 to 2364.43)	55.34(8.67 to 247.90)	0.03 (0.03 to 0.04)*
Israel	Tension-type headache	174573.27(133231.90 to 218690.67)	12832.68(9793.72 to 16075.70)	278167.00(213462.95 to 348574.22)	12843.30(9855.84 to 16094.08)	0 (0 to 0)*		488375.66(368290.33 to 633276.56)	35899.93(27072.60 to 46551.43)	780266.48(592208.11 to 1009203.89)	36025.83(27342.95 to 46596.14)	0.01 (0.01 to 0.01)*		746.85(118.46 to 3387.46)	54.90(8.71 to 249.01)	1203.46(200.00 to 5442.60)	55.57(9.23 to 251.29)	0.04 (0.04 to 0.05)*
Italy	Tension-type headache	1742579.78(1339604.05 to 2154076.32)	13919.91(10700.90 to 17206.99)	1273125.77(989173.94 to 1563593.68)	14610.48(11351.83 to 17943.91)	0.17 (0.16 to 0.17)*		4735976.83(3758614.36 to 5896594.38)	37831.49(30024.21 to 47102.63)	3543732.09(2843693.19 to 4374999.70)	40668.12(32634.42 to 50207.81)	0.25 (0.23 to 0.26)*		7419.32(1266.09 to 34344.61)	59.27(10.11 to 274.35)	5361.29(824.28 to 26391.43)	61.53(9.46 to 302.87)	0.12 (0.12 to 0.13)*
Jamaica	Tension-type headache	77927.97(58808.62 to 96969.13)	10203.22(7699.90 to 12696.31)	75636.46(57025.56 to 94324.15)	10219.01(7704.55 to 12743.85)	0.01 (0.01 to 0.01)*		218173.87(162809.68 to 286784.30)	28565.82(21316.90 to 37549.08)	212738.89(159644.90 to 280363.20)	28742.50(21569.13 to 37879.01)	0.02 (0.02 to 0.02)*		339.03(64.65 to 1817.74)	44.39(8.46 to 238.00)	339.05(64.55 to 1665.84)	45.81(8.72 to 225.07)	0.1 (0.09 to 0.11)*
Japan	Tension-type headache	3614968.68(2800127.74 to 4488953.05)	12862.71(9963.36 to 15972.50)	2240912.99(1748187.47 to 2796932.20)	12659.65(9876.08 to 15800.78)	-0.06 (-0.06 to -0.05)*		9763265.05(7738839.92 to 12065843.85)	34739.46(27536.19 to 42932.45)	5945598.78(4708565.29 to 7356214.84)	33588.62(26600.22 to 41557.65)	-0.13 (-0.14 to -0.12)*		14834.91(2611.42 to 69068.31)	52.79(9.29 to 245.76)	9202.96(1623.43 to 41404.17)	51.99(9.17 to 233.91)	-0.06 (-0.07 to -0.05)*
Jordan	Tension-type headache	135501.69(101934.90 to 171330.10)	9909.28(7454.53 to 12529.43)	351227.06(264296.66 to 443724.78)	9912.51(7459.12 to 12523.03)	0 (0 to 0)*		373015.52(275968.91 to 489270.31)	27278.75(20181.70 to 35780.50)	967644.79(717382.26 to 1274901.99)	27309.38(20246.34 to 35980.95)	0 (0 to 0)*		767.87(195.47 to 2788.27)	56.15(14.29 to 203.91)	2017.53(505.16 to 7358.11)	56.94(14.26 to 207.66)	0.05 (0.04 to 0.06)*
Kazakhstan	Tension-type headache	570953.75(439855.66 to 725507.05)	13070.93(10069.68 to 16609.14)	511431.04(395860.97 to 651050.55)	13087.92(10130.39 to 16660.90)	0 (0 to 0.01)*		1596721.56(1228095.94 to 2066198.01)	36553.98(28114.98 to 47301.78)	1427747.50(1101555.46 to 1841757.26)	36537.18(28189.67 to 47132.02)	0 (-0.01 to 0)*		2509.26(434.04 to 11130.22)	57.44(9.94 to 254.81)	2255.77(380.99 to 9771.51)	57.73(9.75 to 250.06)	0.02 (0.01 to 0.03)*
Kenya	Tension-type headache	724369.07(558104.10 to 919225.10)	9140.36(7042.37 to 11599.13)	1568978.66(1212551.85 to 1981301.38)	9151.11(7072.24 to 11555.99)	0 (0 to 0)*		1904278.40(1484615.51 to 2426623.52)	24028.90(18733.44 to 30620.05)	4146464.43(3241457.41 to 5294693.60)	24184.35(18905.88 to 30881.43)	0.02 (0.02 to 0.02)*		3329.94(793.64 to 15835.90)	42.02(10.01 to 199.82)	7394.51(1779.78 to 34370.19)	43.13(10.38 to 200.46)	0.09 (0.09 to 0.09)*
Kiribati	Tension-type headache	2113.45(1606.59 to 2667.42)	9459.02(7190.52 to 11938.41)	3280.42(2502.30 to 4155.10)	9464.94(7219.84 to 11988.63)	0 (0 to 0)*		5869.69(4371.22 to 7740.90)	26270.60(19563.99 to 34645.44)	9084.74(6759.82 to 12007.45)	26212.06(19504.00 to 34644.88)	-0.01 (-0.01 to -0.01)*		8.97(1.66 to 47.82)	40.16(7.43 to 214.02)	13.78(2.52 to 74.34)	39.77(7.27 to 214.49)	-0.04 (-0.04 to -0.02)*
Kuwait	Tension-type headache	47306.17(36397.53 to 59874.79)	9981.86(7680.08 to 12633.90)	80076.03(61353.88 to 101906.89)	9979.71(7646.41 to 12700.44)	0 (0 to 0)		131155.99(98134.02 to 172273.92)	27674.62(20706.81 to 36350.72)	221864.80(166356.27 to 289653.70)	27650.54(20732.63 to 36098.93)	-0.01 (-0.01 to 0)*		268.22(68.25 to 981.18)	56.60(14.40 to 207.03)	459.72(114.20 to 1667.99)	57.29(14.23 to 207.88)	0.04 (0.03 to 0.06)*
Kyrgyzstan	Tension-type headache	168915.11(129942.43 to 214814.93)	13068.12(10052.99 to 16619.15)	222140.85(171101.26 to 280487.65)	13090.03(10082.43 to 16528.21)	0.01 (0.01 to 0.01)*		471657.25(361749.84 to 608939.26)	36489.76(27986.77 to 47110.58)	622780.48(480043.31 to 803003.11)	36698.40(28287.37 to 47318.33)	0.02 (0.02 to 0.02)*		737.05(130.99 to 3255.09)	57.02(10.13 to 251.83)	987.43(174.08 to 4270.54)	58.19(10.26 to 251.65)	0.07 (0.05 to 0.08)*
Lao People's Democratic Republic	Tension-type headache	133026.53(100851.17 to 169039.15)	10272.72(7788.04 to 13053.73)	215330.70(163958.62 to 271488.33)	10226.10(7786.43 to 12893.03)	-0.02 (-0.02 to -0.02)*		376947.82(275219.20 to 496930.78)	29109.08(21253.28 to 38374.53)	616569.47(457396.45 to 812397.47)	29281.00(21721.84 to 38580.91)	0.02 (0.02 to 0.02)*		540.10(91.23 to 3087.53)	41.71(7.05 to 238.43)	914.15(160.77 to 4868.15)	43.41(7.64 to 231.19)	0.15 (0.14 to 0.16)*
Latvia	Tension-type headache	73298.44(56377.44 to 90276.02)	13580.00(10445.05 to 16725.44)	37171.02(28707.94 to 46116.53)	13557.48(10470.72 to 16820.19)	-0.01 (-0.01 to 0)*		208084.23(158624.39 to 268514.79)	38551.76(29388.34 to 49747.74)	104607.17(80174.14 to 134602.23)	38153.63(29242.11 to 49093.80)	-0.04 (-0.04 to -0.03)*		383.68(83.43 to 1487.82)	71.08(15.46 to 275.65)	189.96(39.35 to 757.10)	69.29(14.35 to 276.14)	-0.09 (-0.1 to -0.07)*
Lebanon	Tension-type headache	93104.65(70036.04 to 117805.80)	9923.59(7464.82 to 12556.37)	109661.99(82828.41 to 138879.58)	9934.52(7503.61 to 12581.40)	0 (0 to 0.01)*		256000.37(189377.29 to 335497.69)	27285.89(20184.84 to 35759.14)	301401.20(224457.83 to 396129.61)	27304.59(20334.12 to 35886.24)	0 (0 to 0)*		523.48(129.13 to 1894.82)	55.80(13.76 to 201.96)	627.94(157.98 to 2233.42)	56.89(14.31 to 202.33)	0.07 (0.05 to 0.08)*
Lesotho	Tension-type headache	57324.71(43281.16 to 73220.35)	9594.63(7244.11 to 12255.14)	62906.30(47509.13 to 79610.07)	9643.59(7283.19 to 12204.29)	0.02 (0.02 to 0.02)*		154876.25(114452.61 to 205386.70)	25922.16(19156.32 to 34376.27)	171212.32(126955.25 to 225718.13)	26246.99(19462.35 to 34602.78)	0.04 (0.04 to 0.04)*		256.97(55.23 to 1300.94)	43.01(9.24 to 217.74)	292.99(64.42 to 1373.63)	44.92(9.88 to 210.58)	0.14 (0.13 to 0.15)*
Liberia	Tension-type headache	55515.25(42439.11 to 70773.08)	9600.64(7339.29 to 12239.28)	154708.22(119130.33 to 194723.28)	9746.62(7505.21 to 12267.56)	0.05 (0.04 to 0.05)*		149020.39(106482.59 to 197461.84)	25771.13(18414.78 to 34148.45)	416966.85(304110.81 to 549976.70)	26268.91(19158.98 to 34648.53)	0.06 (0.05 to 0.07)*		237.30(47.60 to 1279.82)	41.04(8.23 to 221.33)	691.12(146.40 to 3449.30)	43.54(9.22 to 217.31)	0.18 (0.15 to 0.21)*
Libya	Tension-type headache	142016.96(107537.30 to 179334.32)	9931.39(7520.19 to 12541.02)	171586.45(128698.37 to 215825.74)	9914.11(7436.08 to 12470.22)	-0.01 (-0.01 to -0.01)*		388908.29(287066.74 to 509676.31)	27196.74(20074.86 to 35642.16)	475023.98(352483.95 to 623308.30)	27446.47(20366.21 to 36014.21)	0.03 (0.03 to 0.03)*		787.90(197.27 to 2852.24)	55.10(13.80 to 199.46)	1017.85(257.45 to 3595.91)	58.81(14.88 to 207.77)	0.23 (0.21 to 0.24)*
Lithuania	Tension-type headache	112034.26(86178.99 to 138665.55)	13691.01(10531.40 to 16945.45)	59801.73(45528.95 to 74141.76)	13821.88(10523.04 to 17136.27)	0.03 (0.03 to 0.04)*		327108.77(251336.28 to 419028.81)	39973.93(30714.24 to 51206.90)	179142.86(138208.47 to 226629.56)	41405.02(31943.92 to 52380.55)	0.12 (0.12 to 0.13)*		556.34(110.33 to 2283.43)	67.99(13.48 to 279.04)	304.56(58.27 to 1263.62)	70.39(13.47 to 292.06)	0.11 (0.1 to 0.12)*
Luxembourg	Tension-type headache	9316.51(7134.71 to 11572.05)	12895.80(9875.77 to 16017.88)	13479.74(10370.84 to 16727.79)	12864.58(9897.55 to 15964.40)	-0.01 (-0.01 to -0.01)*		26236.85(20046.00 to 33856.50)	36316.72(27747.41 to 46863.73)	37717.46(29039.31 to 48729.75)	35996.18(27714.06 to 46505.91)	-0.03 (-0.03 to -0.02)*		43.48(8.40 to 182.35)	60.19(11.63 to 252.41)	62.17(11.80 to 260.12)	59.33(11.26 to 248.25)	-0.05 (-0.06 to -0.04)*
Madagascar	Tension-type headache	329841.17(249764.82 to 417624.96)	8612.82(6521.86 to 10905.03)	758992.52(575474.74 to 962331.44)	8617.64(6533.97 to 10926.37)	0 (0 to 0)*		880437.84(649352.97 to 1178506.29)	22990.01(16955.92 to 30773.18)	2031110.13(1505937.02 to 2724174.91)	23061.34(17098.50 to 30930.44)	0.01 (0.01 to 0.01)*		1538.24(340.73 to 7615.12)	40.17(8.90 to 198.85)	3618.88(819.17 to 17593.70)	41.09(9.30 to 199.76)	0.08 (0.07 to 0.09)*
Malawi	Tension-type headache	263133.45(200299.12 to 333399.30)	8621.54(6562.78 to 10923.79)	571458.84(431468.15 to 725474.06)	8599.33(6492.75 to 10916.96)	-0.01 (-0.01 to -0.01)*		702738.95(519565.52 to 939653.77)	23025.17(17023.51 to 30787.65)	1527718.76(1123316.55 to 2053749.07)	22989.16(16903.71 to 30904.89)	-0.01 (-0.01 to 0)*		1231.57(282.45 to 6048.93)	40.35(9.25 to 198.19)	2685.37(605.08 to 12968.90)	40.41(9.11 to 195.16)	0 (-0.01 to 0.02)
Malaysia	Tension-type headache	553409.94(423098.73 to 701493.83)	10285.82(7863.82 to 13038.14)	833664.01(634157.44 to 1053090.29)	10209.36(7766.13 to 12896.54)	-0.03 (-0.03 to -0.03)*		1551984.26(1160941.20 to 2033323.01)	28845.57(21577.54 to 37791.85)	2395613.78(1779803.44 to 3170140.46)	29337.59(21796.14 to 38822.73)	0.06 (0.06 to 0.06)*		2276.07(387.34 to 12265.72)	42.30(7.20 to 227.97)	3617.70(624.57 to 18715.91)	44.30(7.65 to 229.20)	0.16 (0.15 to 0.17)*
Maldives	Tension-type headache	7349.54(5572.20 to 9345.47)	10260.97(7779.56 to 13047.56)	10369.22(7852.60 to 13088.02)	10198.30(7723.16 to 12872.28)	-0.02 (-0.02 to -0.02)*		20863.67(15303.18 to 27494.56)	29128.56(21365.35 to 38386.19)	29753.87(22243.53 to 39014.11)	29263.41(21876.88 to 38371.01)	0.02 (0.02 to 0.02)*		30.09(5.07 to 170.54)	42.01(7.08 to 238.10)	44.88(7.98 to 235.61)	44.14(7.85 to 231.73)	0.17 (0.16 to 0.18)*
Mali	Tension-type headache	247153.79(190091.28 to 312599.67)	9714.45(7471.59 to 12286.82)	709270.84(544426.68 to 892685.18)	9720.24(7461.12 to 12233.85)	0 (0 to 0)*		664350.72(484549.96 to 878072.57)	26112.50(19045.38 to 34512.90)	1910211.39(1390890.83 to 2521868.24)	26178.59(19061.54 to 34561.08)	0.01 (0.01 to 0.01)*		1083.97(226.67 to 5666.16)	42.61(8.91 to 222.71)	3156.32(652.38 to 16239.28)	43.26(8.94 to 222.55)	0.05 (0.04 to 0.06)*
Malta	Tension-type headache	10497.75(8031.91 to 13172.48)	12831.55(9817.52 to 16100.91)	8456.70(6448.06 to 10530.81)	12889.70(9828.14 to 16051.07)	0.02 (0.02 to 0.02)*		29380.26(22219.89 to 38052.91)	35911.92(27159.70 to 46512.63)	24099.01(18191.12 to 31158.54)	36731.73(27726.92 to 47491.87)	0.08 (0.08 to 0.08)*		44.65(6.91 to 202.42)	54.57(8.45 to 247.41)	37.67(6.40 to 166.97)	57.41(9.75 to 254.49)	0.19 (0.17 to 0.2)*
Marshall Islands	Tension-type headache	1445.12(1092.38 to 1844.18)	9471.95(7159.95 to 12087.61)	1550.64(1177.35 to 1967.85)	9446.05(7172.09 to 11987.57)	-0.01 (-0.01 to -0.01)*		3971.51(2922.00 to 5241.63)	26031.13(19152.13 to 34356.05)	4299.31(3180.68 to 5702.90)	26190.16(19375.78 to 34740.48)	0.02 (0.02 to 0.02)*		5.86(1.05 to 33.21)	38.40(6.85 to 217.70)	6.55(1.12 to 34.90)	39.91(6.85 to 212.62)	0.14 (0.13 to 0.14)*
Mauritania	Tension-type headache	61978.93(47709.39 to 78089.87)	9739.43(7497.10 to 12271.12)	131105.33(100746.26 to 164991.07)	9733.27(7479.41 to 12248.95)	0 (0 to 0)*		166909.16(121619.21 to 220213.87)	26228.27(19111.36 to 34604.63)	353215.51(257246.41 to 466303.27)	26222.76(19098.00 to 34618.40)	0 (0 to 0)*		277.11(56.87 to 1433.86)	43.54(8.94 to 225.32)	590.53(124.84 to 2860.65)	43.84(9.27 to 212.37)	0.01 (0.01 to 0.02)*
Mauritius	Tension-type headache	33397.37(25532.01 to 41882.78)	10251.96(7837.54 to 12856.72)	27391.61(20709.32 to 34596.59)	10202.56(7713.61 to 12886.20)	-0.02 (-0.02 to -0.01)*		95182.16(70816.02 to 125384.46)	29217.97(21738.32 to 38489.15)	78893.90(58539.06 to 104523.97)	29385.63(21804.06 to 38932.07)	0.02 (0.02 to 0.02)*		140.67(24.62 to 757.55)	43.18(7.56 to 232.54)	119.04(20.80 to 605.38)	44.34(7.75 to 225.49)	0.1 (0.09 to 0.12)*
Mexico	Tension-type headache	3181199.82(2473882.31 to 3976650.06)	10930.95(8500.53 to 13664.20)	3571568.80(2777182.66 to 4427641.00)	10944.33(8510.10 to 13567.58)	0 (0 to 0)*		8676811.16(6828301.36 to 10911447.79)	29814.47(23462.79 to 37492.93)	9779150.02(7719944.13 to 12250092.40)	29966.17(23656.16 to 37537.86)	0.02 (0.02 to 0.02)*		13489.19(2697.14 to 71146.34)	46.35(9.27 to 244.47)	15480.07(3062.58 to 77149.33)	47.44(9.38 to 236.41)	0.08 (0.08 to 0.08)*
Micronesia (Federated States of)	Tension-type headache	3247.43(2449.14 to 4141.68)	9455.33(7131.02 to 12059.06)	3012.06(2276.89 to 3822.73)	9426.42(7125.65 to 11963.44)	-0.01 (-0.01 to -0.01)*		8948.02(6563.20 to 11829.65)	26053.40(19109.66 to 34443.66)	8380.00(6195.97 to 11138.63)	26225.69(19390.63 to 34858.94)	0.02 (0.02 to 0.02)*		13.22(2.34 to 73.93)	38.49(6.82 to 215.25)	12.86(2.36 to 67.01)	40.25(7.40 to 209.71)	0.15 (0.14 to 0.16)*
Monaco	Tension-type headache	561.19(427.33 to 698.39)	12927.09(9843.54 to 16087.31)	676.01(516.92 to 843.74)	12871.03(9842.02 to 16064.69)	-0.02 (-0.02 to -0.01)*		1616.76(1220.06 to 2092.37)	37242.00(28103.93 to 48197.55)	1916.73(1442.77 to 2480.04)	36494.17(27469.97 to 47219.43)	-0.07 (-0.07 to -0.07)*		2.56(0.45 to 11.17)	58.98(10.28 to 257.22)	2.98(0.49 to 13.41)	56.79(9.41 to 255.33)	-0.14 (-0.15 to -0.12)*
Mongolia	Tension-type headache	92296.76(71118.92 to 117427.54)	13068.63(10069.98 to 16626.99)	95518.01(73631.79 to 121162.68)	13093.61(10093.45 to 16608.99)	0.01 (0.01 to 0.01)*		257503.33(197388.53 to 332652.66)	36460.83(27948.96 to 47101.49)	267204.31(206203.37 to 344272.85)	36628.38(28266.37 to 47192.94)	0.02 (0.01 to 0.02)*		399.37(70.24 to 1745.39)	56.55(9.95 to 247.14)	421.78(75.48 to 1849.87)	57.82(10.35 to 253.58)	0.09 (0.08 to 0.1)*
Montenegro	Tension-type headache	20202.53(15552.55 to 25437.81)	12751.76(9816.71 to 16056.25)	15270.98(11767.84 to 19188.35)	12743.40(9820.09 to 16012.39)	0 (0 to 0)*		56836.36(43640.76 to 73193.23)	35874.89(27545.88 to 46199.28)	43168.06(32893.45 to 55506.32)	36023.09(27449.09 to 46319.18)	0.01 (0.01 to 0.02)*		95.73(18.18 to 392.91)	60.43(11.47 to 248.00)	73.84(14.31 to 299.00)	61.62(11.94 to 249.51)	0.07 (0.06 to 0.08)*
Morocco	Tension-type headache	805798.64(607864.61 to 1020944.31)	9938.92(7497.55 to 12592.57)	923225.09(694001.56 to 1163958.64)	9926.86(7462.16 to 12515.32)	0 (0 to 0)*		2214322.52(1640044.78 to 2904412.53)	27311.99(20228.71 to 35823.73)	2546846.45(1891199.23 to 3351437.53)	27384.64(20334.88 to 36035.91)	0.01 (0.01 to 0.01)*		4554.32(1137.26 to 16417.36)	56.17(14.03 to 202.50)	5353.16(1402.88 to 18916.84)	57.56(15.08 to 203.40)	0.08 (0.07 to 0.08)*
Mozambique	Tension-type headache	350914.96(265643.59 to 447631.49)	8602.99(6512.49 to 10974.08)	850680.59(644484.58 to 1076922.16)	8613.34(6525.56 to 10904.09)	0 (0 to 0.01)*		932842.08(683250.36 to 1252449.91)	22869.45(16750.49 to 30704.92)	2270240.37(1675639.63 to 3039812.31)	22986.71(16966.24 to 30778.81)	0.02 (0.02 to 0.02)*		1596.31(360.59 to 7985.63)	39.13(8.84 to 195.77)	3995.22(911.67 to 19612.67)	40.45(9.23 to 198.58)	0.12 (0.11 to 0.14)*
Myanmar	Tension-type headache	1313854.00(999889.89 to 1654176.48)	10244.51(7796.44 to 12898.11)	1495392.02(1137727.01 to 1884960.23)	10229.82(7783.07 to 12894.82)	-0.01 (-0.01 to 0)*		3744920.80(2764924.01 to 4940298.48)	29200.26(21558.93 to 38520.98)	4279775.27(3172082.03 to 5626212.15)	29277.50(21699.89 to 38488.34)	0.01 (0.01 to 0.01)*		5454.13(952.49 to 30248.41)	42.53(7.43 to 235.86)	6339.35(1074.97 to 33468.54)	43.37(7.35 to 228.95)	0.07 (0.06 to 0.07)*
Namibia	Tension-type headache	45595.40(34422.74 to 57830.54)	9609.77(7255.00 to 12188.48)	70371.91(53072.20 to 89205.43)	9642.98(7272.42 to 12223.71)	0.01 (0.01 to 0.01)*		123605.18(91431.83 to 164105.14)	26051.26(19270.35 to 34587.11)	191181.66(141766.01 to 252485.64)	26197.39(19426.02 to 34597.79)	0.02 (0.02 to 0.02)*		207.88(46.12 to 1000.03)	43.81(9.72 to 210.77)	327.68(70.60 to 1486.89)	44.90(9.67 to 203.75)	0.08 (0.08 to 0.09)*
Nauru	Tension-type headache	286.53(217.62 to 362.86)	9456.67(7182.27 to 11975.80)	315.22(238.91 to 400.22)	9438.35(7153.62 to 11983.48)	-0.01 (-0.01 to -0.01)*		793.09(588.19 to 1050.90)	26175.23(19412.80 to 34684.15)	875.04(647.20 to 1161.19)	26200.54(19378.50 to 34768.62)	0 (0 to 0)*		1.21(0.22 to 6.36)	39.86(7.24 to 209.87)	1.34(0.24 to 6.92)	40.10(7.23 to 207.28)	0.02 (0.01 to 0.03)*
Nepal	Tension-type headache	652758.76(499952.03 to 824015.07)	10968.86(8401.12 to 13846.62)	1046545.20(806071.71 to 1320701.03)	10956.02(8438.56 to 13826.09)	0 (0 to 0)*		1847532.41(1381197.14 to 2424515.88)	31045.65(23209.42 to 40741.19)	2972724.78(2217339.36 to 3873949.13)	31120.71(23212.77 to 40555.40)	0.01 (0.01 to 0.01)*		2745.51(510.86 to 15022.69)	46.14(8.58 to 252.44)	4602.97(877.50 to 23804.89)	48.19(9.19 to 249.21)	0.15 (0.14 to 0.16)*
Netherlands	Tension-type headache	427936.96(321153.85 to 536245.89)	13063.02(9803.40 to 16369.21)	396188.20(299647.36 to 494572.56)	13050.04(9870.09 to 16290.73)	0 (0 to 0)		1307094.08(994990.96 to 1695038.46)	39899.79(30372.67 to 51742.01)	1196423.19(912981.40 to 1549704.67)	39408.99(30072.70 to 51045.73)	-0.03 (-0.04 to -0.03)*		1946.87(273.72 to 9071.33)	59.43(8.36 to 276.91)	1773.73(267.24 to 8538.00)	58.42(8.80 to 281.23)	-0.06 (-0.07 to -0.06)*
New Zealand	Tension-type headache	99674.33(77130.02 to 125095.66)	11842.08(9163.64 to 14862.33)	104731.49(81215.09 to 131251.51)	11831.11(9174.55 to 14826.97)	0 (-0.02 to 0.02)		266236.68(209505.64 to 333777.42)	31630.97(24890.89 to 39655.33)	277985.67(219395.70 to 347295.55)	31402.96(24784.28 to 39232.63)	-0.02 (-0.03 to -0.01)*		422.82(79.21 to 1901.41)	50.23(9.41 to 225.90)	439.28(81.19 to 1948.75)	49.62(9.17 to 220.14)	-0.04 (-0.05 to -0.03)*
Nicaragua	Tension-type headache	133500.35(101548.23 to 167301.45)	10198.35(7757.46 to 12780.48)	194070.80(146542.68 to 241138.87)	10203.95(7704.99 to 12678.72)	0 (0 to 0)*		371824.86(276037.71 to 489706.14)	28404.41(21087.05 to 37409.59)	543672.29(408210.42 to 716150.21)	28585.46(21463.08 to 37654.09)	0.02 (0.02 to 0.02)*		562.12(107.49 to 3177.53)	42.94(8.21 to 242.74)	849.91(165.31 to 4517.93)	44.69(8.69 to 237.55)	0.15 (0.14 to 0.16)*
Niger	Tension-type headache	237444.33(182670.97 to 300430.77)	9710.37(7470.40 to 12286.22)	747554.91(573708.64 to 946664.30)	9696.02(7441.18 to 12278.53)	0 (-0.01 to 0)*		638158.17(465402.10 to 842384.70)	26097.71(19032.79 to 34449.63)	2009665.27(1464311.61 to 2653338.77)	26065.98(18992.58 to 34414.63)	0 (-0.01 to 0)*		1040.05(221.28 to 5582.90)	42.53(9.05 to 228.31)	3291.60(698.55 to 17492.95)	42.69(9.06 to 226.89)	0.01 (0 to 0.03)*
Nigeria	Tension-type headache	2936821.09(2246483.87 to 3689829.33)	10430.95(7979.02 to 13105.47)	7550860.22(5755244.97 to 9500708.34)	10402.51(7928.76 to 13088.73)	-0.02 (-0.04 to -0.01)*		7700017.83(6088171.01 to 9679794.66)	27348.79(21623.86 to 34380.52)	19776233.17(15609458.33 to 24892646.32)	27244.90(21504.50 to 34293.57)	-0.03 (-0.06 to -0.01)*		12805.88(2886.09 to 63845.74)	45.48(10.25 to 226.77)	32931.76(7434.54 to 160206.70)	45.37(10.24 to 220.71)	-0.02 (-0.04 to -0.01)*
Niue	Tension-type headache	60.53(45.67 to 77.07)	9432.77(7116.00 to 12009.22)	37.11(28.12 to 47.04)	9424.19(7139.07 to 11944.24)	0 (0 to 0)*		167.37(123.60 to 222.06)	26082.06(19260.14 to 34603.26)	103.08(76.24 to 137.31)	26173.21(19359.82 to 34866.35)	0.01 (0.01 to 0.01)*		0.25(0.05 to 1.36)	39.29(7.05 to 212.53)	0.16(0.03 to 0.81)	40.04(7.40 to 205.32)	0.07 (0.06 to 0.08)*
North Macedonia	Tension-type headache	66216.72(50993.49 to 83441.29)	12756.43(9823.73 to 16074.69)	48598.60(37261.32 to 60741.11)	12753.87(9778.59 to 15940.46)	0 (0 to 0)		186223.21(143006.62 to 239615.24)	35875.29(27549.76 to 46161.09)	137799.49(104906.18 to 176562.15)	36163.10(27530.82 to 46335.69)	0.03 (0.02 to 0.03)*		313.41(61.00 to 1330.46)	60.38(11.75 to 256.31)	238.16(50.40 to 976.01)	62.50(13.23 to 256.14)	0.12 (0.1 to 0.14)*
Northern Mariana Islands	Tension-type headache	1200.38(906.22 to 1507.58)	9470.02(7149.37 to 11893.59)	988.29(738.65 to 1241.14)	9362.31(6997.40 to 11757.62)	-0.04 (-0.07 to -0.03)*		3361.08(2489.31 to 4438.52)	26516.22(19638.68 to 35016.37)	2787.62(2036.78 to 3737.63)	26407.76(19294.84 to 35407.41)	-0.01 (-0.03 to 0)*		5.37(1.06 to 26.36)	42.40(8.36 to 207.96)	4.40(0.80 to 21.80)	41.69(7.60 to 206.50)	-0.05 (-0.11 to 0.01)
Norway	Tension-type headache	129237.51(99749.91 to 160913.63)	14097.86(10881.21 to 17553.25)	142835.84(109058.35 to 178687.78)	14547.40(11107.26 to 18198.81)	0.11 (0.1 to 0.11)*		358979.23(286307.46 to 440577.69)	39159.22(31231.83 to 48060.38)	405533.82(325212.67 to 495533.29)	41302.39(33121.93 to 50468.57)	0.18 (0.17 to 0.18)*		540.99(86.78 to 2420.35)	59.01(9.47 to 264.02)	599.64(89.83 to 2790.61)	61.07(9.15 to 284.22)	0.11 (0.09 to 0.12)*
Oman	Tension-type headache	54503.07(41468.87 to 68729.54)	9930.46(7555.63 to 12522.53)	93631.80(70740.40 to 117456.22)	9870.80(7457.55 to 12382.40)	-0.02 (-0.02 to -0.01)*		148602.66(110602.54 to 195013.47)	27075.42(20151.79 to 35531.47)	260372.98(194469.09 to 340246.31)	27448.88(20501.20 to 35869.24)	0.05 (0.04 to 0.05)*		294.87(72.34 to 1088.05)	53.72(13.18 to 198.24)	565.61(151.07 to 2029.78)	59.63(15.93 to 213.98)	0.37 (0.35 to 0.39)*
Pakistan	Tension-type headache	4187539.79(3251009.45 to 5248436.47)	11730.03(9106.64 to 14701.78)	8569634.63(6657158.50 to 10703850.98)	11676.87(9070.95 to 14584.92)	-0.02 (-0.02 to -0.02)*		11355365.67(8937593.14 to 14282376.99)	31808.36(25035.76 to 40007.43)	23320692.15(18363971.20 to 29117073.08)	31776.46(25022.50 to 39674.53)	0 (0 to 0)*		16033.84(2695.45 to 91432.47)	44.91(7.55 to 256.12)	32183.48(4832.89 to 175861.35)	43.85(6.59 to 239.63)	-0.09 (-0.1 to -0.08)*
Palau	Tension-type headache	442.25(335.15 to 558.66)	9422.47(7140.52 to 11902.71)	335.85(255.23 to 423.78)	9423.68(7161.52 to 11890.91)	0 (0 to 0)		1233.00(914.21 to 1635.25)	26270.01(19477.86 to 34840.10)	933.84(694.70 to 1237.04)	26202.49(19492.39 to 34709.97)	-0.01 (-0.01 to -0.01)*		1.91(0.36 to 9.82)	40.66(7.60 to 209.15)	1.44(0.27 to 7.44)	40.44(7.47 to 208.78)	-0.02 (-0.03 to -0.01)*
Palestine	Tension-type headache	67226.93(50848.62 to 85169.67)	9934.77(7514.39 to 12586.34)	159959.13(120597.72 to 202612.44)	9935.40(7490.58 to 12584.69)	0 (0 to 0)*		184279.18(136206.01 to 241800.15)	27232.71(20128.47 to 35733.13)	439753.41(326413.50 to 579668.91)	27314.02(20274.24 to 36004.47)	0.01 (0.01 to 0.01)*		372.57(94.62 to 1346.87)	55.06(13.98 to 199.04)	912.29(231.07 to 3268.72)	56.66(14.35 to 203.03)	0.09 (0.09 to 0.1)*
Panama	Tension-type headache	76889.03(58060.29 to 95645.83)	10198.62(7701.16 to 12686.53)	109438.93(82623.77 to 135869.92)	10208.00(7706.79 to 12673.37)	0 (0 to 0)*		215314.67(160982.15 to 283071.87)	28559.50(21352.79 to 37546.86)	306618.16(230455.31 to 403504.93)	28600.04(21495.89 to 37637.22)	0 (0 to 0)*		334.84(63.81 to 1763.86)	44.41(8.46 to 233.96)	481.07(94.20 to 2475.35)	44.87(8.79 to 230.89)	0.03 (0.03 to 0.04)*
Papua New Guinea	Tension-type headache	123591.31(93970.82 to 156654.04)	9445.36(7181.64 to 11972.15)	275457.61(209785.78 to 348211.47)	9439.37(7188.93 to 11932.50)	0 (0 to 0)*		342385.06(254034.77 to 453476.70)	26166.48(19414.39 to 34656.57)	765045.42(568595.43 to 1010383.90)	26216.56(19484.62 to 34623.81)	0.01 (0.01 to 0.01)*		513.47(91.30 to 2856.82)	39.24(6.98 to 218.33)	1160.42(215.15 to 6176.40)	39.77(7.37 to 211.65)	0.05 (0.04 to 0.06)*
Paraguay	Tension-type headache	137520.83(105669.42 to 169844.43)	11154.28(8570.82 to 13776.04)	218710.25(167115.96 to 270739.47)	11209.70(8565.31 to 13876.39)	0.02 (0.02 to 0.02)*		398882.62(299677.21 to 517490.98)	32353.26(24306.74 to 41973.55)	636278.77(484414.85 to 825449.58)	32611.62(24828.04 to 42307.32)	0.03 (0.03 to 0.03)*		572.24(93.06 to 3153.61)	46.41(7.55 to 255.79)	936.78(148.69 to 4932.94)	48.01(7.62 to 252.83)	0.12 (0.11 to 0.12)*
Peru	Tension-type headache	659181.13(506811.09 to 827378.90)	9368.05(7202.62 to 11758.42)	806627.73(622327.41 to 1010404.15)	9292.77(7169.54 to 11640.38)	-0.03 (-0.03 to -0.03)*		1986581.65(1534022.02 to 2521873.91)	28232.60(21800.98 to 35839.99)	2392284.00(1786301.07 to 3133821.48)	27560.36(20579.12 to 36103.26)	-0.09 (-0.09 to -0.08)*		3059.31(574.65 to 17282.26)	43.48(8.17 to 245.61)	3767.99(738.74 to 20643.03)	43.41(8.51 to 237.82)	0 (-0.01 to 0.01)
Philippines	Tension-type headache	2269940.17(1764788.69 to 2878567.03)	11064.37(8602.11 to 14031.01)	3542675.16(2741426.77 to 4446390.20)	11051.24(8551.77 to 13870.34)	0 (0 to 0)*		6207576.31(4875098.69 to 7852961.69)	30257.60(23762.71 to 38277.71)	9731708.40(7642266.57 to 12320293.79)	30357.69(23839.75 to 38432.68)	0.01 (0.01 to 0.01)*		9113.28(1659.75 to 49290.44)	44.42(8.09 to 240.26)	14518.42(2705.21 to 76194.38)	45.29(8.44 to 237.69)	0.07 (0.06 to 0.07)*
Poland	Tension-type headache	1177995.52(917976.97 to 1476043.22)	13712.01(10685.36 to 17181.32)	806176.05(630094.22 to 999261.88)	13734.74(10734.85 to 17024.32)	0.01 (0.01 to 0.01)*		3186071.01(2519952.89 to 3932263.53)	37086.24(29332.55 to 45772.01)	2200765.49(1749510.27 to 2720633.38)	37494.21(29806.22 to 46351.15)	0.04 (0.04 to 0.04)*		5293.43(1068.10 to 22230.65)	61.62(12.43 to 258.77)	3770.82(782.58 to 15069.69)	64.24(13.33 to 256.74)	0.15 (0.14 to 0.15)*
Portugal	Tension-type headache	320730.42(245657.88 to 401508.61)	12861.38(9850.95 to 16100.61)	214938.71(164408.53 to 268018.64)	12876.73(9849.52 to 16056.69)	0 (0 to 0)*		904506.02(684584.51 to 1170664.61)	36270.95(27452.03 to 46943.98)	610057.97(459158.57 to 788969.58)	36547.87(27507.66 to 47266.25)	0.03 (0.02 to 0.03)*		1385.64(227.81 to 6269.20)	55.56(9.14 to 251.40)	947.10(161.33 to 4156.15)	56.74(9.67 to 248.99)	0.07 (0.06 to 0.08)*
Puerto Rico	Tension-type headache	100102.84(75592.87 to 124687.95)	10190.95(7695.72 to 12693.83)	68703.84(51833.56 to 85655.19)	10203.06(7697.69 to 12720.46)	0 (0 to 0)*		280329.87(209036.29 to 368852.63)	28538.93(21280.90 to 37550.97)	193174.63(144690.68 to 254768.12)	28687.94(21487.69 to 37835.05)	0.02 (0.02 to 0.02)*		437.67(83.91 to 2220.34)	44.56(8.54 to 226.04)	307.38(57.69 to 1506.43)	45.65(8.57 to 223.72)	0.08 (0.07 to 0.1)*
Qatar	Tension-type headache	9769.44(7393.55 to 12321.08)	9863.89(7465.03 to 12440.20)	49686.32(36540.43 to 62195.21)	9742.41(7164.79 to 12195.13)	-0.04 (-0.05 to -0.04)*		26972.72(20149.02 to 35253.84)	27233.48(20343.81 to 35594.66)	139625.96(101781.19 to 184659.95)	27377.62(19957.08 to 36207.81)	0.02 (0.02 to 0.02)*		55.93(14.36 to 201.79)	56.47(14.50 to 203.75)	306.95(78.32 to 1079.91)	60.19(15.36 to 211.75)	0.23 (0.22 to 0.24)*
Republic of Korea	Tension-type headache	1582390.61(1212362.65 to 1969381.92)	12028.34(9215.62 to 14970.01)	1037063.70(785088.31 to 1291117.51)	12381.05(9372.82 to 15414.08)	0.1 (0.1 to 0.1)*		4423632.05(3353060.17 to 5753552.17)	33625.68(25487.86 to 43734.90)	2918406.80(2328727.80 to 3595174.77)	34841.58(27801.66 to 42921.21)	0.12 (0.12 to 0.13)*		6621.87(1125.36 to 32467.95)	50.34(8.55 to 246.80)	4429.85(729.32 to 20382.72)	52.89(8.71 to 243.34)	0.17 (0.16 to 0.18)*
Republic of Moldova	Tension-type headache	139272.60(107133.82 to 173162.86)	13534.86(10411.53 to 16828.39)	82878.83(63767.21 to 102442.61)	13587.12(10453.97 to 16794.39)	0.01 (0.01 to 0.02)*		391202.15(299446.76 to 505398.19)	38017.99(29100.98 to 49115.84)	234544.65(179629.67 to 301886.08)	38451.14(29448.40 to 49491.06)	0.04 (0.04 to 0.04)*		702.78(141.24 to 2814.63)	68.30(13.73 to 273.53)	432.02(92.57 to 1678.74)	70.83(15.18 to 275.21)	0.13 (0.12 to 0.14)*
Romania	Tension-type headache	754120.02(581294.20 to 951073.36)	12763.31(9838.27 to 16096.70)	397171.84(305894.54 to 500794.25)	12756.34(9824.70 to 16084.48)	0 (-0.01 to 0)*		2119656.69(1627970.37 to 2724426.20)	35874.71(27553.03 to 46110.29)	1114899.60(859167.74 to 1432872.09)	35808.28(27594.70 to 46020.90)	-0.01 (-0.01 to -0.01)*		3567.84(711.28 to 14724.96)	60.38(12.04 to 249.22)	1884.08(361.50 to 7647.42)	60.51(11.61 to 245.62)	0 (-0.01 to 0.02)
Russian Federation	Tension-type headache	4511237.17(3529388.70 to 5562717.03)	14320.50(11203.71 to 17658.32)	3305266.52(2588443.20 to 4132662.73)	14494.60(11351.11 to 18122.98)	0.04 (0.03 to 0.04)*		12116855.50(9698446.04 to 14987067.63)	38463.82(30786.80 to 47575.03)	8838709.10(7087256.16 to 10972482.11)	38760.43(31079.77 to 48117.67)	0.02 (0 to 0.03)*		23680.25(5659.02 to 90881.08)	75.17(17.96 to 288.49)	17106.97(4104.80 to 66713.69)	75.02(18.00 to 292.56)	0.01 (-0.01 to 0.02)
Rwanda	Tension-type headache	194692.63(147524.29 to 246641.91)	8615.05(6527.87 to 10913.78)	361416.63(273610.47 to 457866.26)	8617.71(6524.04 to 10917.48)	0 (0 to 0)		519444.44(383460.85 to 695131.80)	22985.14(16967.94 to 30759.22)	967681.93(717238.14 to 1297735.96)	23073.65(17102.01 to 30943.54)	0.01 (0.01 to 0.01)*		906.78(201.48 to 4501.42)	40.12(8.92 to 199.19)	1728.24(410.53 to 8100.97)	41.21(9.79 to 193.16)	0.09 (0.07 to 0.11)*
Saint Kitts and Nevis	Tension-type headache	1292.66(975.37 to 1611.78)	10195.18(7692.74 to 12712.07)	1342.77(1013.03 to 1670.93)	10212.59(7704.68 to 12708.44)	0.01 (0.01 to 0.01)*		3616.47(2698.31 to 4753.15)	28522.94(21281.43 to 37487.92)	3771.39(2828.79 to 4965.56)	28683.66(21514.65 to 37766.03)	0.02 (0.02 to 0.02)*		5.61(1.11 to 30.03)	44.21(8.75 to 236.87)	5.99(1.11 to 29.60)	45.57(8.42 to 225.12)	0.11 (0.1 to 0.12)*
Saint Lucia	Tension-type headache	4622.38(3488.91 to 5771.34)	10200.15(7698.94 to 12735.56)	4031.21(3036.71 to 5027.44)	10209.16(7690.54 to 12732.15)	0 (0 to 0)*		12930.35(9648.24 to 16994.17)	28533.25(21290.66 to 37500.85)	11345.37(8511.18 to 14962.10)	28732.46(21554.82 to 37891.94)	0.02 (0.02 to 0.02)*		19.98(3.78 to 106.19)	44.09(8.35 to 234.33)	18.03(3.57 to 89.63)	45.66(9.05 to 226.98)	0.13 (0.11 to 0.13)*
Saint Vincent and the Grenadines	Tension-type headache	3813.30(2886.07 to 4761.80)	10188.18(7710.87 to 12722.34)	2754.53(2077.68 to 3423.13)	10196.51(7691.02 to 12671.52)	0 (0 to 0)*		10653.83(7941.60 to 14015.08)	28464.38(21217.96 to 37444.78)	7731.95(5787.42 to 10175.02)	28621.60(21423.47 to 37665.17)	0.02 (0.02 to 0.02)*		16.39(2.99 to 87.61)	43.78(8.00 to 234.08)	12.12(2.43 to 61.84)	44.88(9.00 to 228.91)	0.09 (0.08 to 0.1)*
Samoa	Tension-type headache	5537.34(4168.83 to 7040.63)	9420.80(7092.53 to 11978.39)	6472.71(4871.42 to 8223.03)	9433.60(7099.80 to 11984.59)	0 (0 to 0.01)*		15336.90(11319.99 to 20366.53)	26093.02(19258.97 to 34650.04)	17925.61(13225.45 to 23787.70)	26125.52(19275.31 to 34669.17)	0 (0 to 0)*		23.13(4.04 to 125.80)	39.34(6.88 to 214.02)	27.07(4.91 to 145.91)	39.45(7.15 to 212.66)	0.01 (0 to 0.02)
San Marino	Tension-type headache	724.37(551.77 to 900.74)	12906.35(9831.10 to 16048.62)	785.37(601.45 to 979.54)	12886.67(9868.81 to 16072.67)	-0.01 (-0.01 to -0.01)*		2064.86(1554.76 to 2668.82)	36790.18(27701.58 to 47550.97)	2227.02(1677.04 to 2877.83)	36541.60(27517.32 to 47220.27)	-0.02 (-0.03 to -0.02)*		3.24(0.57 to 14.20)	57.75(10.12 to 253.09)	3.48(0.59 to 15.14)	57.11(9.74 to 248.39)	-0.04 (-0.05 to -0.03)*
Sao Tome and Principe	Tension-type headache	3919.66(3011.33 to 4959.96)	9689.36(7443.98 to 12260.97)	6575.46(5061.01 to 8279.67)	9739.38(7496.21 to 12263.59)	0.02 (0.02 to 0.02)*		10528.93(7672.55 to 13913.58)	26027.41(18966.46 to 34394.24)	17724.97(12902.12 to 23396.87)	26253.70(19110.24 to 34654.74)	0.03 (0.03 to 0.03)*		17.24(3.69 to 89.72)	42.61(9.13 to 221.80)	29.61(6.24 to 147.29)	43.86(9.24 to 218.17)	0.1 (0.09 to 0.11)*
Saudi Arabia	Tension-type headache	491140.23(369048.96 to 629050.15)	9656.77(7256.22 to 12368.35)	789498.27(597553.08 to 1002022.55)	9535.86(7217.47 to 12102.81)	-0.04 (-0.05 to -0.04)*		1309191.69(967023.51 to 1731531.43)	25741.26(19013.57 to 34045.28)	2116123.29(1595849.38 to 2797266.08)	25559.34(19275.27 to 33786.44)	-0.02 (-0.03 to -0.02)*		2753.71(698.65 to 9797.01)	54.14(13.74 to 192.63)	4785.46(1314.36 to 16173.79)	57.80(15.88 to 195.35)	0.22 (0.22 to 0.23)*
Senegal	Tension-type headache	235206.72(180694.69 to 296693.78)	9723.84(7470.22 to 12265.81)	487029.35(374304.86 to 613070.14)	9738.77(7484.70 to 12259.12)	0.01 (0 to 0.01)*		633002.35(461304.40 to 836045.21)	26169.37(19071.09 to 34563.50)	1312216.23(957198.47 to 1729451.71)	26239.43(19140.40 to 34582.59)	0.01 (0.01 to 0.01)*		1039.78(219.67 to 5393.82)	42.99(9.08 to 222.99)	2181.58(453.62 to 10990.79)	43.62(9.07 to 219.77)	0.05 (0.04 to 0.06)*
Serbia	Tension-type headache	267266.44(206235.36 to 337608.97)	12761.01(9847.00 to 16119.62)	200157.18(154355.92 to 251873.53)	12740.35(9825.02 to 16032.19)	0 (-0.01 to 0)*		749536.60(574608.50 to 964863.21)	35787.68(27435.49 to 46068.75)	565029.05(431974.01 to 727916.59)	35965.08(27495.89 to 46333.15)	0.01 (0.01 to 0.02)*		1255.56(254.47 to 5189.21)	59.95(12.15 to 247.77)	965.96(194.03 to 3954.49)	61.48(12.35 to 251.71)	0.08 (0.06 to 0.1)*
Seychelles	Tension-type headache	2284.77(1740.58 to 2871.45)	10233.74(7796.25 to 12861.59)	2178.30(1659.80 to 2745.03)	10217.07(7785.11 to 12875.26)	-0.01 (-0.01 to -0.01)*		6531.73(4840.74 to 8582.61)	29256.39(21682.26 to 38442.54)	6241.16(4640.23 to 8219.62)	29273.45(21764.46 to 38553.18)	0 (0 to 0)*		9.72(1.71 to 51.82)	43.52(7.68 to 232.13)	9.38(1.69 to 48.22)	43.97(7.91 to 226.15)	0.04 (0.03 to 0.05)*
Sierra Leone	Tension-type headache	104619.13(80840.75 to 131721.01)	9769.46(7549.01 to 12300.27)	268847.79(205813.44 to 338594.59)	9776.86(7484.56 to 12313.25)	0 (0 to 0.01)*		281876.93(205559.16 to 371955.35)	26322.01(19195.37 to 34733.65)	725831.85(529017.24 to 957627.98)	26395.43(19238.12 to 34824.88)	0.01 (0.01 to 0.01)*		465.97(100.09 to 2352.86)	43.51(9.35 to 219.71)	1218.73(260.40 to 6167.51)	44.32(9.47 to 224.29)	0.08 (0.06 to 0.09)*
Singapore	Tension-type headache	95836.98(74702.94 to 115468.08)	11621.54(9058.75 to 14002.08)	90705.20(69289.53 to 112004.13)	12087.53(9233.64 to 14925.86)	0.14 (0.13 to 0.15)*		263262.77(232574.70 to 299966.37)	31924.21(28202.86 to 36375.02)	253392.12(193922.02 to 325145.14)	33767.47(25842.38 to 43329.40)	0.21 (0.19 to 0.23)*		401.73(70.94 to 2190.97)	48.71(8.60 to 265.69)	378.87(65.86 to 1969.02)	50.49(8.78 to 262.39)	0.13 (0.11 to 0.15)*
Slovakia	Tension-type headache	162433.85(125000.39 to 205989.71)	12758.91(9818.58 to 16180.16)	107353.57(82677.47 to 134783.82)	12763.70(9829.86 to 16025.00)	0 (0 to 0)*		454436.00(345699.08 to 586853.99)	35695.21(27154.10 to 46096.42)	302674.94(232514.55 to 388643.46)	35986.25(27644.60 to 46207.40)	0.03 (0.03 to 0.03)*		756.63(147.77 to 3176.83)	59.43(11.61 to 249.53)	518.15(102.51 to 2087.94)	61.60(12.19 to 248.24)	0.13 (0.12 to 0.14)*
Slovenia	Tension-type headache	56541.08(43598.85 to 71161.02)	12763.57(9841.99 to 16063.87)	37089.96(28587.79 to 46712.38)	12760.92(9835.72 to 16071.54)	0 (0 to 0)*		159192.78(122491.53 to 205003.58)	35936.14(27651.21 to 46277.46)	104311.24(80389.12 to 134257.91)	35888.62(27658.13 to 46191.87)	0 (-0.01 to 0)*		269.82(52.95 to 1118.68)	60.91(11.95 to 252.53)	177.16(34.23 to 718.33)	60.95(11.78 to 247.14)	0 (-0.01 to 0.01)
Solomon Islands	Tension-type headache	10912.88(8227.91 to 13883.60)	9447.46(7123.04 to 12019.26)	19152.22(14503.12 to 24261.45)	9446.28(7153.24 to 11966.26)	0 (0 to 0)*		30174.40(22261.05 to 39922.55)	26122.48(19271.76 to 34561.62)	53037.57(39334.09 to 70373.97)	26159.25(19400.41 to 34709.93)	0 (0 to 0)*		45.19(8.06 to 259.82)	39.12(6.98 to 224.93)	80.18(14.72 to 440.43)	39.55(7.26 to 217.23)	0.03 (0.02 to 0.04)*
Somalia	Tension-type headache	196517.30(148175.53 to 252199.77)	8578.22(6468.04 to 11008.83)	589910.33(446835.92 to 747685.79)	8612.54(6523.69 to 10916.03)	0.01 (0.01 to 0.02)*		521522.52(378731.62 to 703103.92)	22765.10(16532.10 to 30691.35)	1576320.55(1161190.39 to 2114298.54)	23013.89(16953.09 to 30868.23)	0.04 (0.04 to 0.04)*		866.87(180.60 to 4624.61)	37.84(7.88 to 201.87)	2740.22(632.93 to 14134.65)	40.01(9.24 to 206.36)	0.21 (0.2 to 0.23)*
South Africa	Tension-type headache	1229554.48(955075.15 to 1525989.68)	10310.03(8008.47 to 12795.69)	1449959.25(1127230.82 to 1786837.83)	10337.97(8036.97 to 12739.86)	0.01 (0.01 to 0.01)*		3255236.79(2549393.94 to 4120092.65)	27295.73(21377.11 to 34547.69)	3843361.60(3010313.22 to 4845701.08)	27402.53(21463.03 to 34549.04)	0.01 (0.01 to 0.01)*		5569.10(1265.78 to 26162.07)	46.70(10.61 to 219.37)	6613.05(1486.41 to 29638.39)	47.15(10.60 to 211.32)	0.03 (0.03 to 0.04)*
South Sudan	Tension-type headache	172373.04(130891.99 to 218661.68)	8618.19(6544.25 to 10932.50)	277739.03(210123.05 to 353726.35)	8589.96(6498.73 to 10940.12)	-0.01 (-0.01 to -0.01)*		461038.69(341916.39 to 618831.92)	23050.70(17094.90 to 30939.94)	741462.03(543976.74 to 1002865.55)	22932.08(16824.22 to 31016.81)	-0.02 (-0.02 to -0.02)*		803.38(177.38 to 3956.46)	40.17(8.87 to 197.81)	1282.98(278.46 to 6298.08)	39.68(8.61 to 194.79)	-0.05 (-0.06 to -0.03)*
Spain	Tension-type headache	1244148.77(955744.38 to 1549788.98)	12772.95(9812.07 to 15910.78)	881379.29(678304.45 to 1099173.96)	12752.17(9814.00 to 15903.32)	-0.01 (-0.01 to -0.01)*		3428252.61(2624330.10 to 4423149.89)	35195.87(26942.47 to 45409.90)	2414224.04(1848522.03 to 3116175.92)	34930.02(26745.20 to 45086.16)	-0.03 (-0.03 to -0.03)*		5495.89(996.21 to 23568.05)	56.42(10.23 to 241.96)	3900.71(690.97 to 16590.41)	56.44(10.00 to 240.04)	0 (-0.01 to 0.01)
Sri Lanka	Tension-type headache	530837.59(404911.06 to 667470.24)	10241.65(7812.10 to 12877.76)	527560.22(401861.72 to 662834.22)	10233.13(7794.95 to 12857.06)	0 (0 to 0)*		1514309.65(1122202.06 to 1994273.75)	29216.15(21651.07 to 38476.28)	1507649.71(1115311.18 to 1983850.97)	29244.02(21633.79 to 38480.94)	0 (0 to 0)*		2227.16(371.54 to 11835.78)	42.97(7.17 to 228.35)	2247.88(388.88 to 11635.76)	43.60(7.54 to 225.70)	0.05 (0.04 to 0.06)*
Sudan	Tension-type headache	641892.49(485821.48 to 813869.35)	9947.87(7529.13 to 12613.12)	1335945.55(1008079.41 to 1692995.30)	9932.70(7495.03 to 12587.35)	-0.01 (-0.01 to 0)*		1759003.71(1299877.80 to 2307828.84)	27260.56(20145.15 to 35766.10)	3669958.65(2716869.76 to 4816257.40)	27285.98(20199.81 to 35808.66)	0 (0 to 0)*		3568.40(918.22 to 12999.27)	55.30(14.23 to 201.46)	7576.03(1965.66 to 27434.08)	56.33(14.61 to 203.97)	0.06 (0.06 to 0.07)*
Suriname	Tension-type headache	12304.00(9311.17 to 15272.29)	10202.41(7720.77 to 12663.69)	14492.55(10933.49 to 18021.14)	10198.37(7693.87 to 12681.42)	0 (0 to 0)*		34492.28(25835.92 to 45387.28)	28600.80(21422.99 to 37634.87)	40581.84(30422.28 to 53402.84)	28557.32(21408.07 to 37579.42)	-0.01 (-0.01 to 0)*		53.78(10.13 to 283.90)	44.60(8.40 to 235.41)	63.17(11.75 to 324.10)	44.45(8.27 to 228.07)	-0.01 (-0.01 to 0)
Sweden	Tension-type headache	231183.88(178600.96 to 284711.48)	13964.67(10788.39 to 17198.00)	241159.35(187160.46 to 299350.54)	13959.79(10834.00 to 17328.26)	0 (0 to 0)		633506.61(510335.21 to 771219.08)	38266.98(30826.81 to 46585.50)	653326.28(522148.84 to 798389.15)	37818.56(30225.20 to 46215.70)	-0.04 (-0.05 to -0.04)*		933.02(152.05 to 4540.15)	56.36(9.18 to 274.25)	939.19(143.64 to 4588.70)	54.37(8.31 to 265.62)	-0.13 (-0.14 to -0.11)*
Switzerland	Tension-type headache	159108.36(121158.41 to 201235.36)	11966.58(9112.35 to 15134.96)	170048.91(129371.06 to 210761.65)	12556.67(9552.96 to 15562.96)	0.16 (0.16 to 0.17)*		415340.75(312021.54 to 540375.22)	31237.88(23467.22 to 40641.75)	453507.00(339462.89 to 588243.32)	33487.65(25066.46 to 43436.78)	0.24 (0.23 to 0.25)*		691.60(136.52 to 2858.55)	52.02(10.27 to 214.99)	728.95(130.56 to 3121.78)	53.83(9.64 to 230.52)	0.12 (0.11 to 0.13)*
Syrian Arab Republic	Tension-type headache	433371.56(328761.80 to 548014.95)	9942.13(7542.24 to 12572.21)	484023.74(362396.96 to 609793.86)	9923.02(7429.53 to 12501.44)	-0.01 (-0.01 to -0.01)*		1185243.33(875323.23 to 1552556.60)	27191.09(20081.10 to 35617.75)	1335363.43(982474.02 to 1763898.63)	27376.41(20141.79 to 36161.85)	0.02 (0.02 to 0.03)*		2391.54(582.46 to 8757.44)	54.87(13.36 to 200.91)	2791.25(706.81 to 10017.76)	57.22(14.49 to 205.38)	0.15 (0.13 to 0.16)*
Taiwan (Province of China)	Tension-type headache	436961.23(328804.38 to 560159.52)	7642.36(5750.72 to 9797.07)	285357.94(212927.94 to 365276.15)	7561.49(5642.22 to 9679.18)	-0.04 (-0.04 to -0.03)*		1203507.63(885194.34 to 1593920.72)	21049.08(15481.85 to 27877.32)	793221.97(581389.83 to 1063270.70)	21018.99(15405.81 to 28174.81)	0 (-0.01 to 0)*		2019.14(435.69 to 10111.89)	35.31(7.62 to 176.85)	1399.85(312.67 to 6689.79)	37.09(8.29 to 177.27)	0.17 (0.15 to 0.19)*
Tajikistan	Tension-type headache	216721.00(166857.88 to 275749.85)	13070.28(10063.08 to 16630.27)	352946.40(271284.66 to 446598.17)	13080.62(10054.14 to 16551.47)	0 (0 to 0)*		604950.04(463843.82 to 781349.71)	36484.09(27974.08 to 47122.63)	989769.33(761874.49 to 1277274.88)	36682.04(28235.99 to 47337.34)	0.02 (0.02 to 0.02)*		944.32(165.68 to 4213.93)	56.95(9.99 to 254.14)	1559.32(275.18 to 6823.79)	57.79(10.20 to 252.90)	0.05 (0.03 to 0.06)*
Thailand	Tension-type headache	1829411.38(1393992.68 to 2301474.01)	10229.05(7794.43 to 12868.56)	1340632.93(1011773.29 to 1692286.72)	10215.77(7709.82 to 12895.41)	0 (0 to 0)*		5236777.51(3888592.54 to 6906515.54)	29281.14(21742.84 to 38617.38)	3858615.33(2883867.22 to 5084394.35)	29403.07(21975.38 to 38743.63)	0.01 (0.01 to 0.02)*		7797.06(1325.69 to 41337.29)	43.60(7.41 to 231.14)	5866.00(1037.77 to 29554.27)	44.70(7.91 to 225.21)	0.09 (0.08 to 0.1)*
Timor-Leste	Tension-type headache	23538.36(17957.78 to 29607.07)	10230.50(7805.01 to 12868.15)	46616.91(35302.63 to 58914.66)	10219.69(7739.30 to 12915.69)	0 (0 to 0)*		67185.09(49956.55 to 88529.34)	29200.73(21712.67 to 38477.60)	133159.89(97659.94 to 176256.32)	29192.27(21409.71 to 38640.17)	0 (0 to 0)*		97.93(16.52 to 554.76)	42.57(7.18 to 241.12)	196.17(34.33 to 1072.32)	43.01(7.53 to 235.08)	0.04 (0.03 to 0.05)*
Togo	Tension-type headache	115935.37(89094.77 to 146306.16)	9720.57(7470.13 to 12267.00)	240575.61(185486.02 to 303006.38)	9743.18(7512.08 to 12271.59)	0.01 (0.01 to 0.01)*		311880.14(227326.45 to 411956.96)	26149.50(19060.12 to 34540.41)	647687.14(472711.49 to 853774.22)	26230.96(19144.55 to 34577.37)	0.01 (0.01 to 0.01)*		512.57(107.67 to 2613.77)	42.98(9.03 to 219.15)	1074.50(228.56 to 5418.58)	43.52(9.26 to 219.45)	0.04 (0.03 to 0.05)*
Tokelau	Tension-type headache	43.77(32.99 to 55.74)	9447.89(7122.17 to 12033.33)	34.05(25.90 to 43.17)	9443.36(7183.90 to 11974.30)	0 (-0.01 to 0)		120.83(89.09 to 159.65)	26083.48(19232.47 to 34463.91)	94.40(70.01 to 125.17)	26182.95(19418.32 to 34717.48)	0.01 (0.01 to 0.02)*		0.18(0.03 to 1.00)	39.05(7.00 to 216.57)	0.14(0.03 to 0.75)	40.08(7.26 to 208.22)	0.1 (0.08 to 0.12)*
Tonga	Tension-type headache	3156.79(2376.84 to 4013.33)	9436.56(7105.07 to 11997.00)	2909.77(2201.30 to 3689.35)	9439.40(7141.08 to 11968.36)	0 (0 to 0)*		8737.38(6446.64 to 11585.90)	26118.57(19270.88 to 34633.62)	8067.00(5968.89 to 10729.30)	26169.62(19363.29 to 34806.19)	0.01 (0.01 to 0.01)*		13.14(2.38 to 71.46)	39.27(7.11 to 213.63)	12.30(2.24 to 64.92)	39.91(7.28 to 210.62)	0.06 (0.04 to 0.07)*
Trinidad and Tobago	Tension-type headache	35024.39(26495.35 to 43694.86)	10199.23(7715.54 to 12724.11)	27789.85(20977.98 to 34522.05)	10205.38(7703.83 to 12677.68)	0 (0 to 0)*		97909.20(73134.49 to 128749.96)	28511.52(21297.04 to 37492.47)	77841.28(58470.35 to 102540.67)	28585.98(21472.31 to 37656.44)	0.01 (0.01 to 0.01)*		151.48(27.44 to 797.51)	44.11(7.99 to 232.24)	122.12(22.74 to 603.69)	44.85(8.35 to 221.70)	0.06 (0.05 to 0.07)*
Tunisia	Tension-type headache	265564.19(199969.11 to 336133.63)	9934.18(7480.41 to 12574.03)	246744.86(185706.44 to 311486.49)	9935.46(7477.68 to 12542.35)	0 (0 to 0)		730298.45(541012.49 to 959718.59)	27318.88(20238.10 to 35900.99)	680086.86(505804.30 to 893723.01)	27384.46(20366.78 to 35986.76)	0.01 (0.01 to 0.01)*		1513.42(389.71 to 5519.66)	56.61(14.58 to 206.48)	1436.83(369.05 to 5092.71)	57.86(14.86 to 205.06)	0.08 (0.06 to 0.09)*
Turkey	Tension-type headache	1800055.55(1367954.28 to 2294632.89)	9475.52(7200.93 to 12078.98)	1824628.86(1385479.57 to 2313379.68)	9589.15(7281.25 to 12157.73)	0.03 (0.01 to 0.04)*		4703080.78(3570999.07 to 6197396.93)	24757.09(18797.80 to 32623.20)	4885813.62(3652668.77 to 6421494.99)	25676.89(19196.22 to 33747.51)	0.1 (0.06 to 0.13)*		10331.37(2895.16 to 35980.91)	54.38(15.24 to 189.40)	11145.17(3002.51 to 37368.86)	58.57(15.78 to 196.39)	0.25 (0.24 to 0.26)*
Turkmenistan	Tension-type headache	150119.56(115452.16 to 190925.33)	13068.53(10050.59 to 16620.84)	164011.01(126130.95 to 207694.65)	13077.30(10056.96 to 16560.38)	0 (0 to 0)*		419369.23(322035.60 to 541816.37)	36507.82(28034.53 to 47167.35)	459707.05(354013.67 to 593669.21)	36654.40(28227.02 to 47335.78)	0.01 (0.01 to 0.01)*		657.46(116.68 to 2859.00)	57.23(10.16 to 248.89)	728.03(126.83 to 3125.77)	58.05(10.11 to 249.23)	0.06 (0.05 to 0.06)*
Tuvalu	Tension-type headache	232.25(176.89 to 293.32)	9456.95(7202.82 to 11943.52)	322.33(244.98 to 407.03)	9425.09(7163.19 to 11901.66)	-0.01 (-0.01 to -0.01)*		644.94(479.51 to 851.97)	26260.96(19524.93 to 34690.79)	896.58(664.83 to 1186.93)	26216.18(19439.77 to 34706.13)	-0.01 (-0.01 to -0.01)*		0.99(0.18 to 5.27)	40.31(7.48 to 214.62)	1.37(0.25 to 7.29)	40.20(7.39 to 213.21)	-0.01 (-0.02 to 0)
Uganda	Tension-type headache	486924.97(368956.62 to 616803.99)	8613.07(6526.37 to 10910.47)	1239496.34(936848.02 to 1569362.71)	8608.13(6506.28 to 10899.01)	0 (0 to 0)*		1301010.51(959687.79 to 1744684.98)	23013.19(16975.64 to 30861.22)	3310854.86(2438265.24 to 4431655.48)	22993.43(16933.42 to 30777.24)	0 (0 to 0)*		2265.45(529.27 to 11485.07)	40.07(9.36 to 203.16)	5834.42(1352.59 to 27710.28)	40.52(9.39 to 192.44)	0.03 (0.02 to 0.04)*
Ukraine	Tension-type headache	1585513.19(1228486.28 to 1960501.12)	14629.71(11335.38 to 18089.77)	966682.52(752323.71 to 1195702.18)	14646.71(11398.85 to 18116.71)	0 (0 to 0)*		4308040.92(3460681.99 to 5292992.53)	39750.79(31932.11 to 48839.05)	2622934.00(2109362.50 to 3227645.62)	39741.44(31960.05 to 48903.75)	0 (0 to 0)*		7835.79(1720.84 to 30969.48)	72.30(15.88 to 285.76)	4782.30(1009.55 to 18819.12)	72.46(15.30 to 285.14)	0 (-0.01 to 0.01)
United Arab Emirates	Tension-type headache	41739.16(31620.03 to 52618.43)	9895.95(7496.80 to 12475.32)	105179.48(79412.88 to 133318.45)	9930.13(7497.47 to 12586.77)	0.01 (0.01 to 0.02)*		115208.53(86003.27 to 150322.46)	27314.83(20390.55 to 35640.01)	288912.72(214209.92 to 380171.13)	27276.62(20223.83 to 35892.44)	0 (-0.01 to 0)*		241.23(61.72 to 853.12)	57.19(14.63 to 202.27)	600.09(149.28 to 2162.27)	56.65(14.09 to 204.14)	-0.02 (-0.05 to 0)
United Kingdom	Tension-type headache	1635313.67(1253042.51 to 2024752.57)	13816.73(10586.93 to 17107.09)	1622726.07(1248842.26 to 2022764.54)	13780.17(10605.15 to 17177.29)	-0.01 (-0.01 to -0.01)*		4480117.20(3587557.49 to 5542195.05)	37852.41(30311.19 to 46825.88)	4396296.09(3527451.75 to 5448319.13)	37333.28(29955.07 to 46267.04)	-0.05 (-0.05 to -0.04)*		7008.87(1258.89 to 30253.47)	59.22(10.64 to 255.61)	6834.95(1201.02 to 29942.15)	58.04(10.20 to 254.27)	-0.07 (-0.08 to -0.07)*
United Republic of Tanzania	Tension-type headache	733130.60(553860.39 to 929470.70)	8607.96(6503.08 to 10913.26)	1580049.80(1197207.63 to 2002826.75)	8612.68(6525.85 to 10917.19)	0 (0 to 0)*		1957453.98(1442844.34 to 2624859.81)	22983.20(16940.98 to 30819.46)	4223454.70(3115358.89 to 5664977.04)	23021.60(16981.49 to 30879.18)	0.01 (0.01 to 0.01)*		3407.36(787.52 to 17051.25)	40.01(9.25 to 200.21)	7483.40(1727.96 to 35653.55)	40.79(9.42 to 194.34)	0.07 (0.06 to 0.08)*
United States of America	Tension-type headache	7970185.08(6162607.34 to 9843631.79)	14462.49(11182.50 to 17861.99)	9228648.23(7221986.40 to 11463016.73)	14278.08(11173.48 to 17734.98)	-0.05 (-0.05 to -0.04)*		22001989.05(17648305.73 to 26995003.38)	39924.22(32024.14 to 48984.41)	25119729.23(20024278.89 to 30934861.41)	38863.94(30980.52 to 47860.81)	-0.09 (-0.1 to -0.09)*		32762.54(5295.33 to 147983.46)	59.45(9.61 to 268.53)	37530.75(6155.16 to 167073.37)	58.07(9.52 to 258.49)	-0.08 (-0.09 to -0.08)*
United States Virgin Islands	Tension-type headache	2861.09(2162.96 to 3581.30)	10180.05(7696.03 to 12742.63)	1953.04(1473.47 to 2431.95)	10192.72(7689.88 to 12692.10)	0 (0 to 0)*		7996.74(5939.88 to 10556.13)	28453.19(21134.67 to 37559.78)	5465.99(4078.18 to 7183.64)	28526.46(21283.64 to 37490.75)	0.01 (0.01 to 0.01)*		12.35(2.23 to 65.57)	43.94(7.95 to 233.30)	8.54(1.69 to 42.78)	44.55(8.82 to 223.26)	0.06 (0.05 to 0.07)*
Uruguay	Tension-type headache	85443.36(66037.91 to 106444.01)	11148.54(8616.54 to 13888.67)	83121.06(63649.13 to 103352.79)	11182.49(8562.88 to 13904.32)	0.01 (0.01 to 0.01)*		227667.03(168380.51 to 296878.57)	29705.69(21970.07 to 38736.32)	223272.08(165789.89 to 291868.67)	30037.37(22304.15 to 39265.85)	0.04 (0.04 to 0.04)*		360.33(65.01 to 1621.45)	47.02(8.48 to 211.56)	359.43(67.47 to 1569.45)	48.36(9.08 to 211.14)	0.1 (0.09 to 0.11)*
Uzbekistan	Tension-type headache	835451.14(643110.65 to 1063183.66)	13072.01(10062.53 to 16635.26)	1171123.05(900125.40 to 1478034.78)	13083.78(10056.19 to 16512.59)	0 (0 to 0)*		2333153.38(1792093.82 to 3015428.85)	36506.03(28040.26 to 47181.35)	3286121.61(2530116.88 to 4237397.21)	36712.52(28266.44 to 47340.16)	0.02 (0.02 to 0.02)*		3639.17(634.88 to 16053.91)	56.94(9.93 to 251.19)	5201.68(964.26 to 22832.22)	58.11(10.77 to 255.08)	0.08 (0.07 to 0.09)*
Vanuatu	Tension-type headache	4469.47(3387.87 to 5686.70)	9460.27(7170.90 to 12036.70)	8488.29(6466.73 to 10731.61)	9466.91(7212.29 to 11968.87)	0 (0 to 0)*		12348.54(9165.35 to 16307.41)	26137.41(19399.75 to 34516.91)	23470.30(17437.48 to 31044.28)	26176.23(19447.88 to 34623.43)	0.01 (0 to 0.01)*		18.48(3.34 to 102.13)	39.12(7.06 to 216.17)	35.54(6.32 to 191.47)	39.64(7.05 to 213.54)	0.05 (0.03 to 0.06)*
Venezuela (Bolivarian Republic of)	Tension-type headache	611456.02(462628.61 to 763192.79)	10199.99(7717.33 to 12731.19)	683945.24(515912.68 to 851429.58)	10197.85(7692.43 to 12695.09)	0 (0 to 0)*		1709164.34(1276129.35 to 2247167.78)	28511.39(21287.73 to 37486.09)	1914588.21(1428673.27 to 2516488.55)	28547.13(21301.98 to 37521.66)	0 (0 to 0.01)*		2632.75(498.21 to 14281.74)	43.92(8.31 to 238.24)	2986.86(564.57 to 15325.85)	44.54(8.42 to 228.51)	0.05 (0.03 to 0.06)*
Viet Nam	Tension-type headache	2209273.21(1678776.20 to 2789503.82)	10250.63(7789.22 to 12942.79)	2157695.45(1645405.21 to 2709324.14)	10230.98(7801.89 to 12846.60)	-0.01 (-0.01 to -0.01)*		6292875.41(4639558.56 to 8299577.02)	29197.80(21526.71 to 38508.54)	6176398.06(4590014.08 to 8125136.95)	29286.16(21764.12 to 38526.34)	0.01 (0.01 to 0.01)*		9213.73(1586.17 to 51235.50)	42.75(7.36 to 237.72)	9247.18(1634.11 to 47928.02)	43.85(7.75 to 227.26)	0.09 (0.07 to 0.1)*
Yemen	Tension-type headache	420971.76(322479.36 to 536231.72)	9969.38(7636.90 to 12698.95)	1010529.53(766279.39 to 1278308.11)	9942.77(7539.55 to 12577.48)	-0.01 (-0.01 to -0.01)*		1142254.28(843612.07 to 1496188.66)	27050.68(19978.28 to 35432.49)	2764316.94(2040847.98 to 3621100.29)	27198.57(20080.24 to 35628.60)	0.02 (0.02 to 0.02)*		2213.01(535.50 to 8451.14)	52.41(12.68 to 200.14)	5568.99(1381.04 to 20381.63)	54.79(13.59 to 200.54)	0.16 (0.15 to 0.16)*
Zambia	Tension-type headache	247959.72(189962.31 to 316593.54)	8941.62(6850.19 to 11416.60)	544573.27(413093.69 to 698245.70)	8845.09(6709.57 to 11341.07)	-0.04 (-0.04 to -0.04)*		698351.65(513510.71 to 925758.76)	25183.09(18517.59 to 33383.57)	1525309.85(1108172.22 to 2029130.35)	24774.44(17999.20 to 32957.62)	-0.06 (-0.06 to -0.06)*		1259.79(289.26 to 6033.18)	45.43(10.43 to 217.56)	2821.44(677.07 to 12659.53)	45.83(11.00 to 205.62)	0.03 (0.02 to 0.04)*
Zimbabwe	Tension-type headache	344219.17(259280.58 to 439584.54)	9590.22(7223.77 to 12247.18)	470795.58(355331.75 to 597007.20)	9611.56(7254.30 to 12188.24)	0.01 (0.01 to 0.01)*		930275.42(686253.19 to 1235569.02)	25918.23(19119.57 to 34423.95)	1276268.66(944154.34 to 1694068.92)	26055.75(19275.44 to 34585.37)	0.02 (0.02 to 0.02)*		1540.55(319.75 to 7730.01)	42.92(8.91 to 215.36)	2157.72(440.57 to 10383.63)	44.05(8.99 to 211.99)	0.09 (0.08 to 0.1)*
